# Supplementary material for: Adding insult to injury: Ship groundings are associated with coral disease in a pristine reef
Source: PLoS One. 2018 Sep 12;13(9):e0202939. doi: 10.1371/journal.pone.0202939 (PMC6135382; doi:10.1371/journal.pone.0202939)
Supplement: S1 Table — Recovery Plots.xlsx—Spreadsheet for live coral percent cover by plot and year. (XLSX) [file pone.0202939.s001.xlsx]

## Sheet: USSG
Ground Zero								Impact Border								Control
2014_Q1 HCC	2015_Q1 HCC	2015-2014	2016_Q1 HCC	2016-2015	2017_Q1 HCC	2017-2016		2014_Q2	2015_Q2	2015-2014	2016_Q2	2016-2015	2017_Q2	2017-2016		2014_Q3	2015_Q3	2015-2014	2016_Q3	2016-2015	2017_Q3	2017-2016
0	0	0	0	0	0	0		0	0	0	0.1	0.1	0.222222	0.122222		0.1	0	-0.1	0	0	0	0
0	0	0	0.1	0.1	0	-0.1		0	0.2	0.2	0	-0.2	0.111111	0.111111		0.2	0	-0.2	0	0	0.111111	0.111111
0	0	0	0	0	0	0		0.1	0.2	0.1	0	-0.2	0	0		0.3	0.5	0.2	0.2	-0.3	0.3	0.1
0	0	0	0.2	0.2	0.1	-0.1		0	0	0	0.333333	0.333333	0.2	-0.133333		0	0.444444	0.444444	0.1	-0.344444	0.2	0.1
0.2	0	-0.2	0	0	0	0		0	0	0	0.2	0.2	0.2	0		0.4	0	-0.4	0.3	0.3	0.1	-0.2
0	0	0	0.1	0.1	0.3	0.2		0	0	0	0	0	0	0		0.1	0	-0.1	0.4	0.4	0	-0.4
0.1	0	-0.1	0.1	0.1	0.2	0.1		0.1	0	-0.1	0	0	0	0		0.111111	0	-0.111111	0	0	0.3	0.3
0.1	0	-0.1	0	0	0.1	0.1		0.3	0	-0.3	0	0	0	0		0.1	0.1	0	0.1	0	0	-0.1
0	0	0	0	0	0.1	0.1		0.2	0.4	0.2	0	-0.4	0.3	0.3		0.3	0.1	-0.2	0	-0.1	0.1	0.1
0.1	0	-0.1	0	0	0.1	0.1		0.1	0.1	0	0.1	0	0.6	0.5		0.3	0	-0.3	0.2	0.2	0	-0.2
0	0	0	0	0	0	0		0.1	0.111111	0.0111111	0.1	-0.0111111	0.1	0		0.3	0.3	0	0.5	0.2	0.2	-0.3
0	0	0	0.1	0.1	0.1	0		0	0	0	0	0	0	0		0.4	0.1	-0.3	0	-0.1	0	0
0	0	0	0.1	0.1	0	-0.1		0	0	0	0.111111	0.111111	0.1	-0.0111111		0	0.2	0.2	0.4	0.2	0.555556	0.155556
0.1	0	-0.1	0	0	0.1	0.1		0.1	0	-0.1	0.2	0.2	0.111111	-0.0888889		0.1	0.111111	0.0111111	0	-0.111111	0.1	0.1
0.1	0	-0.1	0	0	0	0		0	0	0	0.111111	0.111111	0	-0.111111		0.2	0.1	-0.1	0.3	0.2	0.3	0
0	0.1	0.1	0	-0.1	0	0		0.1	0	-0.1	0.1	0.1	0	-0.1		0.3	0.3	0	0	-0.3	0.2	0.2
0	0	0	0	0	0.1	0.1		0.4	0	-0.4	0.1	0.1	0	-0.1		0.3	0.111111	-0.188889	0.3	0.188889	0.1	-0.2
0	0	0	0	0	0.1	0.1		0.1	0.1	0	0.111111	0.0111111	0.1	-0.0111111		0.1	0.555556	0.455556	0.4	-0.155556	0.8	0.4
0	0	0	0	0	0	0		0	0.111111	0.111111	0.3	0.188889	0.111111	-0.188889		0.1	0.125	0.025	0.3	0.175	0.2	-0.1
0	0	0	0	0	0.333333	0.333333		0	0.4	0.4	0	-0.4	0.111111	0.111111		0	0.222222	0.222222	0.7	0.477778	0.4	-0.3
0.1	0	-0.1	0	0	0.2	0.2		0	0	0	0.1	0.1	0.1	0		0.4	0.1	-0.3	0	-0.1	0.7	0.7
0.1	0	-0.1	0.1	0.1	0	-0.1		0	0	0	0	0	0.125	0.125		0.111111	0.444444	0.333333	0.3	-0.144444	0.333333	0.0333333
0	0	0	0	0	0	0		0.2	0	-0.2	0.111111	0.111111	0.2	0.0888889		0.5	0	-0.5	0.3	0.3	0.111111	-0.188889
0	0	0	0.3	0.3	0	-0.3		0.25	0.2	-0.05	0	-0.2	0.222222	0.222222		0.222222	0.3	0.0777778	0.1	-0.2	0.5	0.4
0	0	0	0	0	0.1	0.1		0.1	0.125	0.025	0.1	-0.025	0	-0.1		0.333333	0.1	-0.233333	0.3	0.2	0.1	-0.2
0.2	0	-0.2	0	0	0.1	0.1		0	0	0	0.1	0.1	0	-0.1		0.3	0	-0.3	0.5	0.5	0.555556	0.0555556
0	0	0	0	0	0.1	0.1		0	0	0	0	0	0	0		0.4	0.1	-0.3	0.4	0.3	0.3	-0.1
0.1	0	-0.1	0	0	0	0		0	0	0	0.1	0.1	0.333333	0.233333		0.5	0.3	-0.2	0.3	0	0.8	0.5
0	0	0	0	0	0	0		0	0	0	0	0	0.111111	0.111111		0.2	0.5	0.3	0.2	-0.3	0.1	-0.1
0	0.1	0.1	0	-0.1	0.2	0.2		0	0	0	0	0	0	0		0	0.5	0.5	0.3	-0.2	0	-0.3
Mean Q1		-0.0333333		0.03		0.0411111				-0.00675926		0.0143519		0.0326852				-0.035463		0.0428704		0.0188889
Stdev		0.0711159		0.0794377		0.118962				0.141935		0.161728		0.143986				0.266981		0.240365		0.25769
StERR		0.0129839		0.0145033		0.0217194				0.0259137		0.0295273		0.0262882				0.0487439		0.0438845		0.0470475

## Sheet: MPY
Rubble Plots								Large fragment Plots								Control
2014_Q1 HCC	2015_Q1 HCC	2015-2014	2016_Q1 HCC	2016-2015	2017_Q1 HCC	2017-2016		2014_Q2	2015_Q2	2015-2014	2016_Q2	2016-2015	2017_Q2	2017-2016		2014_Q3	2015_Q3	2015-2014	2016_Q3	2016-2015	2017_Q3	2017-2016
0	0	0	0.1	0.1	0	-0.1		0.111111	0	-0.111111	0	0	0.1	0.1		0	0.1	0.1	0.1	0	0	-0.1
0	0	0	0.1	0.1	0	-0.1		0	0	0	0	0	0	0		0	0	0	0.222222	0.222222	0	-0.222222
0	0	0	0	0	0	0		0	0	0	0	0	0	0		0.2	0	-0.2	0	0	0.1	0.1
0	0	0	0	0	0	0		0	0	0	0	0	0	0		0.1	0.1	0	0	-0.1	0.1	0.1
0	0	0	0	0	0	0		0	0	0	0	0	0	0		0.2	0.2	0	0	-0.2	0.222222	0.222222
0	0	0	0	0	0	0		0	0	0	0	0	0	0		0.444444	0	-0.444444	0	0	0.222222	0.222222
0	0	0	0	0	0	0		0	0	0	0	0	0	0		0	0	0	0.1	0.1	0.333333	0.233333
0	0	0	0.1	0.1	0	-0.1		0.1	0	-0.1	0	0	0	0		0	0.5	0.5	0	-0.5	0.1	0.1
0	0	0	0	0	0	0		0	0	0	0	0	0	0		0	0.1	0.1	0.1	0	0.1	0
0	0	0	0	0	0	0		0	0	0	0	0	0	0		0.1	0	-0.1	0.3	0.3	0.1	-0.2
0	0.4	0.4	0	-0.4	0	0		0	0	0	0	0	0	0		0.1	0.2	0.1	0.3	0.1	0.1	-0.2
0	0	0	0	0	0	0		0	0	0	0	0	0	0		0	0.1	0.1	0.1	0	0.1	0
0	0	0	0	0	0	0		0	0	0	0	0	0	0		0.1	0.4	0.3	0.1	-0.3	0.2	0.1
0	0	0	0	0	0	0		0	0	0	0	0	0	0		0.3	0	-0.3	0.1	0.1	0.2	0.1
0	0	0	0	0	0	0		0	0	0	0	0	0	0		0	0.3	0.3	0.5	0.2	0	-0.5
0	0	0	0	0	0	0		0	0	0	0	0	0	0		0	0.1	0.1	0.4	0.3	0.222222	-0.177778
0	0	0	0	0	0	0		0.4	0	-0.4	0	0	0	0		0	0.3	0.3	0	-0.3	0.3	0.3
0	0	0	0	0	0	0		0	0	0	0	0	0	0		0.2	0.1	-0.1	0	-0.1	0.2	0.2
0	0	0	0	0	0	0		0	0	0	0	0	0	0		0	0	0	0	0	0	0
0	0	0	0	0	0	0		0	0	0	0	0	0	0		0.1	0	-0.1	0.3	0.3	0.4	0.1
0	0	0	0	0	0	0		0	0	0	0	0	0	0		0	0	0	0.3	0.3	0.2	-0.1
0	0	0	0	0	0	0		0.3	0.1	-0.2	0	-0.1	0	0		0	0.1	0.1	0	-0.1	0.1	0.1
0	0	0	0	0	0	0		0	0	0	0	0	0	0		0	0.1	0.1	0	-0.1	0	0
0	0	0	0	0	0	0		0	0.1	0.1	0	-0.1	0	0		0	0	0	0	0	0.1	0.1
0	0	0	0	0	0	0		0	0	0	0	0	0	0		0	0.1	0.1	0.3	0.2	0	-0.3
0.1	0	-0.1	0	0	0	0		0	0	0	0	0	0	0		0	0	0	0.8	0.8	0	-0.8
0	0	0	0	0	0	0		0.1	0	-0.1	0	0	0	0		0	0.111111	0.111111	0.2	0.0888889	0	-0.2
0	0	0	0	0	0	0		0	0	0	0	0	0	0		0.1	0.5	0.4	0.1	-0.4	0.2	0.1
0	0	0	0.1	0.1	0	-0.1		0	0	0	0	0	0	0		0	0	0	0.1	0.1	0.1	0
0	0	0	0	0	0	0		0	0	0	0	0	0	0		0	0.3	0.3	0.333333	0.0333333	0	-0.333333
0.00333333	0.0133333	0.01	0.0133333	9.25186e-19	0	-0.0133333		0.0337037	0.00666667	-0.027037	0	-0.00666667	0.00333333	0.00333333		0.0648148	0.123704	0.0588889	0.158519	0.0348148	0.123333	-0.0351852
0.0182574	0.0730297	0.0758856	0.0345746	0.0830455	0	0.0345746		0.0925254	0.0253708	0.0871811	0	0.0253708	0.0182574	0.0182574		0.108517	0.150088	0.196156	0.188153	0.249968	0.110317	0.238398
0.00333333	0.0133333	0.0138547	0.00631243	0.015162	0	0.00631243		0.0168927	0.00463206	0.015917	0	0.00463206	0.00333333	0.00333333		0.0198124	0.0274022	0.035813	0.034352	0.0456377	0.0201411	0.0435252
