# Supplementary material for: Adding insult to injury: Ship groundings are associated with coral disease in a pristine reef
Source: PLoS One. 2018 Sep 12;13(9):e0202939. doi: 10.1371/journal.pone.0202939 (PMC6135382; doi:10.1371/journal.pone.0202939)
Supplement: S2 Table — Coral Disease.xlsx—Spreadsheet for records of coral disease by site, species, and size class. (XLSX) [file pone.0202939.s002.xlsx]

## Sheet: Sheet1
Site	Date	Recorder	Transect	transect position	Taxon Code	Taxon	Size Class	Break	Drup	Cor	RF	PBlch	ALOG	CCA	WS	BrB	SEB	BBD	UWS	STL	PRED	GA	PR	Wam	RECRUIT
S6-B South Atoll	20150425	LJR	1	Deep	POC	Pocillopora	1
S6-B South Atoll	20150425	LJR	1	Deep	POC	Pocillopora	2		1
S6-B South Atoll	20150425	LJR	1	Deep	POC	Pocillopora	2								1
S6-B South Atoll	20150425	LJR	1	Deep	POC	Pocillopora	2								1
S6-B South Atoll	20150425	LJR	1	Deep	POC	Pocillopora	2										1
S6-B South Atoll	20150425	LJR	1	Deep	POC	Pocillopora	2		1
S6-B South Atoll	20150425	LJR	1	Deep	POC	Pocillopora	2		1
S6-B South Atoll	20150425	LJR	1	Deep	POC	Pocillopora	2								1
S6-B South Atoll	20150425	LJR	1	Deep	POC	Pocillopora	2
S6-B South Atoll	20150425	LJR	1	Deep	POC	Pocillopora	2
S6-B South Atoll	20150425	LJR	1	Deep	POC	Pocillopora	2
S6-B South Atoll	20150425	LJR	1	Deep	POC	Pocillopora	2
S6-B South Atoll	20150425	LJR	1	Deep	POC	Pocillopora	2
S6-B South Atoll	20150425	LJR	1	Deep	POC	Pocillopora	2
S6-B South Atoll	20150425	LJR	1	Deep	POC	Pocillopora	2
S6-B South Atoll	20150425	LJR	1	Deep	POC	Pocillopora	2
S6-B South Atoll	20150425	LJR	1	Deep	POC	Pocillopora	2
S6-B South Atoll	20150425	LJR	1	Deep	POC	Pocillopora	2
S6-B South Atoll	20150425	LJR	1	Deep	POC	Pocillopora	2
S6-B South Atoll	20150425	LJR	1	Deep	POC	Pocillopora	2
S6-B South Atoll	20150425	LJR	1	Deep	POC	Pocillopora	2
S6-B South Atoll	20150425	LJR	1	Deep	POC	Pocillopora	2
S6-B South Atoll	20150425	LJR	1	Deep	POC	Pocillopora	2
S6-B South Atoll	20150425	LJR	1	Deep	POC	Pocillopora	2
S6-B South Atoll	20150425	LJR	1	Deep	POC	Pocillopora	2
S6-B South Atoll	20150425	LJR	1	Deep	POC	Pocillopora	2
S6-B South Atoll	20150425	LJR	1	Deep	POC	Pocillopora	2
S6-B South Atoll	20150425	LJR	1	Deep	POC	Pocillopora	2
S6-B South Atoll	20150425	LJR	1	Deep	POC	Pocillopora	3
S6-B South Atoll	20150425	LJR	1	Deep	ABRN	Acropora branching	1
S6-B South Atoll	20150425	LJR	1	Deep	ABRN	Acropora branching	3		1
S6-B South Atoll	20150425	LJR	1	Deep	ABRN	Acropora branching	3		1
S6-B South Atoll	20150425	LJR	1	Deep	ABRN	Acropora branching	3		1
S6-B South Atoll	20150425	LJR	1	Deep	ABRN	Acropora branching	3								1
S6-B South Atoll	20150425	LJR	1	Deep	ABRN	Acropora branching	3					1
S6-B South Atoll	20150425	LJR	1	Deep	ABRN	Acropora branching	3
S6-B South Atoll	20150425	LJR	1	Deep	ABRN	Acropora branching	3
S6-B South Atoll	20150425	LJR	1	Deep	ABRN	Acropora branching	3
S6-B South Atoll	20150425	LJR	1	Deep	ABRN	Acropora branching	3
S6-B South Atoll	20150425	LJR	1	Deep	ABRN	Acropora branching	3
S6-B South Atoll	20150425	LJR	1	Deep	ABRN	Acropora branching	3
S6-B South Atoll	20150425	LJR	1	Deep	ABRN	Acropora branching	3
S6-B South Atoll	20150425	LJR	1	Deep	ABRN	Acropora branching	3
S6-B South Atoll	20150425	LJR	1	Deep	ABRN	Acropora branching	3
S6-B South Atoll	20150425	LJR	1	Deep	ABRN	Acropora branching	3
S6-B South Atoll	20150425	LJR	1	Deep	ABRN	Acropora branching	3
S6-B South Atoll	20150425	LJR	1	Deep	ABRN	Acropora branching	3
S6-B South Atoll	20150425	LJR	1	Deep	ABRN	Acropora branching	3
S6-B South Atoll	20150425	LJR	1	Deep	ABRN	Acropora branching	3
S6-B South Atoll	20150425	LJR	1	Deep	ABRN	Acropora branching	3
S6-B South Atoll	20150425	LJR	1	Deep	ABRN	Acropora branching	3
S6-B South Atoll	20150425	LJR	1	Deep	ABRN	Acropora branching	3
S6-B South Atoll	20150425	LJR	1	Deep	ABRN	Acropora branching	3
S6-B South Atoll	20150425	LJR	1	Deep	ABRN	Acropora branching	3
S6-B South Atoll	20150425	LJR	1	Deep	ABRN	Acropora branching	3
S6-B South Atoll	20150425	LJR	1	Deep	ABRN	Acropora branching	5
S6-B South Atoll	20150425	LJR	1	Deep	ABRN	Acropora branching	1								1
S6-B South Atoll	20150425	LJR	1	Deep	ABRN	Acropora branching	2
S6-B South Atoll	20150425	LJR	1	Deep	ABRN	Acropora branching	2
S6-B South Atoll	20150425	LJR	1	Deep	ABRN	Acropora branching	2
S6-B South Atoll	20150425	LJR	1	Deep	ABRN	Acropora branching	2
S6-B South Atoll	20150425	LJR	1	Deep	ATBL	Acropora table	2
S6-B South Atoll	20150425	LJR	1	Deep	ATBL	Acropora table	2
S6-B South Atoll	20150425	LJR	1	Deep	ATBL	Acropora table	2
S6-B South Atoll	20150425	LJR	1	Deep	ATBL	Acropora table	2
S6-B South Atoll	20150425	LJR	1	Deep	ACAE	Acropora caespitose	1
S6-B South Atoll	20150425	LJR	1	Deep	ACAE	Acropora caespitose	1
S6-B South Atoll	20150425	LJR	1	Deep	ACAE	Acropora caespitose	1
S6-B South Atoll	20150425	LJR	1	Deep	ACAE	Acropora caespitose	2
S6-B South Atoll	20150425	LJR	1	Deep	ISO	Isopora	2
S6-B South Atoll	20150425	LJR	1	Deep	SERI	Seriatopora	1
S6-B South Atoll	20150425	LJR	1	Deep	SERI	Seriatopora	1
S6-B South Atoll	20150425	LJR	1	Deep	SERI	Seriatopora	1
S6-B South Atoll	20150425	LJR	1	Deep	SERI	Seriatopora	1
S6-B South Atoll	20150425	LJR	1	Deep	SERI	Seriatopora	1
S6-B South Atoll	20150425	LJR	1	Deep	SERI	Seriatopora	1
S6-B South Atoll	20150425	LJR	1	Deep	SERI	Seriatopora	1
S6-B South Atoll	20150425	LJR	1	Deep	SERI	Seriatopora	1
S6-B South Atoll	20150425	LJR	1	Deep	SERI	Seriatopora	1
S6-B South Atoll	20150425	LJR	1	Deep	SERI	Seriatopora	1
S6-B South Atoll	20150425	LJR	1	Deep	SERI	Seriatopora	1
S6-B South Atoll	20150425	LJR	1	Deep	SERI	Seriatopora	1
S6-B South Atoll	20150425	LJR	1	Deep	SERI	Seriatopora	1
S6-B South Atoll	20150425	LJR	1	Deep	SERI	Seriatopora	1
S6-B South Atoll	20150425	LJR	1	Deep	SERI	Seriatopora	1
S6-B South Atoll	20150425	LJR	1	Deep	SERI	Seriatopora	1
S6-B South Atoll	20150425	LJR	1	Deep	SERI	Seriatopora	1
S6-B South Atoll	20150425	LJR	1	Deep	SERI	Seriatopora	1
S6-B South Atoll	20150425	LJR	1	Deep	SERI	Seriatopora	1
S6-B South Atoll	20150425	LJR	1	Deep	SERI	Seriatopora	1
S6-B South Atoll	20150425	LJR	1	Deep	SERI	Seriatopora	2
S6-B South Atoll	20150425	LJR	1	Deep	SERI	Seriatopora	2
S6-B South Atoll	20150425	LJR	1	Deep	SERI	Seriatopora	2
S6-B South Atoll	20150425	LJR	1	Deep	SERI	Seriatopora	2
S6-B South Atoll	20150425	LJR	1	Deep	SERI	Seriatopora	2
S6-B South Atoll	20150425	LJR	1	Deep	SERI	Seriatopora	2
S6-B South Atoll	20150425	LJR	1	Deep	SERI	Seriatopora	2
S6-B South Atoll	20150425	LJR	1	Deep	SERI	Seriatopora	2
S6-B South Atoll	20150425	LJR	1	Deep	SERI	Seriatopora	2
S6-B South Atoll	20150425	LJR	1	Deep	SERI	Seriatopora	2
S6-B South Atoll	20150425	LJR	1	Deep	SERI	Seriatopora	2
S6-B South Atoll	20150425	LJR	1	Deep	SERI	Seriatopora	2
S6-B South Atoll	20150425	LJR	1	Deep	SERI	Seriatopora	2
S6-B South Atoll	20150425	LJR	1	Deep	SERI	Seriatopora	2
S6-B South Atoll	20150425	LJR	1	Deep	SERI	Seriatopora	2
S6-B South Atoll	20150425	LJR	1	Deep	SERI	Seriatopora	2
S6-B South Atoll	20150425	LJR	1	Deep	SERI	Seriatopora	2
S6-B South Atoll	20150425	LJR	1	Deep	SERI	Seriatopora	2
S6-B South Atoll	20150425	LJR	1	Deep	SERI	Seriatopora	2
S6-B South Atoll	20150425	LJR	1	Deep	SERI	Seriatopora	2
S6-B South Atoll	20150425	LJR	1	Deep	SERI	Seriatopora	2
S6-B South Atoll	20150425	LJR	1	Deep	SERI	Seriatopora	2
S6-B South Atoll	20150425	LJR	1	Deep	SERI	Seriatopora	2
S6-B South Atoll	20150425	LJR	1	Deep	SERI	Seriatopora	2
S6-B South Atoll	20150425	LJR	1	Deep	SERI	Seriatopora	2
S6-B South Atoll	20150425	LJR	1	Deep	SERI	Seriatopora	2
S6-B South Atoll	20150425	LJR	1	Deep	SERI	Seriatopora	2
S6-B South Atoll	20150425	LJR	1	Deep	HCOE	Heliopora coerulea	2
S6-B South Atoll	20150425	LJR	1	Deep	HCOE	Heliopora coerulea	2
S6-B South Atoll	20150425	LJR	1	Deep	PRUS	Porites rus	1
S6-B South Atoll	20150425	LJR	1	Deep	PRUS	Porites rus	2
S6-B South Atoll	20150425	LJR	1	Deep	PRUS	Porites rus	2
S6-B South Atoll	20150425	LJR	1	Deep	PRUS	Porites rus	2
S6-B South Atoll	20150425	LJR	1	Deep	PRUS	Porites rus	2
S6-B South Atoll	20150425	LJR	1	Deep	PRUS	Porites rus	2
S6-B South Atoll	20150425	LJR	1	Deep	PRUS	Porites rus	3
S6-B South Atoll	20150425	LJR	1	Deep	PBRN	Porites branching	1
S6-B South Atoll	20150425	LJR	1	Deep	PBRN	Porites branching	2
S6-B South Atoll	20150425	LJR	1	Deep	PBRN	Porites branching	2
S6-B South Atoll	20150425	LJR	1	Deep	PMASS	Porites massive	2
S6-B South Atoll	20150425	LJR	1	Deep	PMASS	Porites massive	3
S6-B South Atoll	20150425	LJR	1	Deep	MTENC	Montipora encrusting	1
S6-B South Atoll	20150425	LJR	1	Deep	MTENC	Montipora encrusting	1
S6-B South Atoll	20150425	LJR	1	Deep	MTENC	Montipora encrusting	2
S6-B South Atoll	20150425	LJR	1	Deep	MTENC	Montipora encrusting	2
S6-B South Atoll	20150425	LJR	1	Deep	CYP	Cyphastrea	1
S6-B South Atoll	20150425	LJR	1	Deep	CYP	Cyphastrea	2
S6-B South Atoll	20150425	LJR	1	Deep	CYP	Cyphastrea	2
S6-B South Atoll	20150425	LJR	1	Deep	CYP	Cyphastrea	2
S6-B South Atoll	20150425	LJR	1	Deep	CYP	Cyphastrea	2
S6-B South Atoll	20150425	LJR	1	Deep	CYP	Cyphastrea	3
S6-B South Atoll	20150425	LJR	1	Deep	DHEL	Diploastrea	4
S6-B South Atoll	20150425	LJR	1	Deep	DHEL	Diploastrea	5								1
S6-B South Atoll	20150425	LJR	1	Deep	DHEL	Diploastrea	5								1
S6-B South Atoll	20150425	LJR	1	Deep	GNIA	Goniastrea	1
S6-B South Atoll	20150425	LJR	1	Deep	GNIA	Goniastrea	1
S6-B South Atoll	20150425	LJR	1	Deep	GNIA	Goniastrea	1
S6-B South Atoll	20150425	LJR	1	Deep	GNIA	Goniastrea	2
S6-B South Atoll	20150425	LJR	1	Deep	GNIA	Goniastrea	2
S6-B South Atoll	20150425	LJR	1	Deep	GNIA	Goniastrea	2
S6-B South Atoll	20150425	LJR	1	Deep	GNIA	Goniastrea	2
S6-B South Atoll	20150425	LJR	1	Deep	GNIA	Goniastrea	2
S6-B South Atoll	20150425	LJR	1	Deep	GNIA	Goniastrea	2
S6-B South Atoll	20150425	LJR	1	Deep	GNIA	Goniastrea	2
S6-B South Atoll	20150425	LJR	1	Deep	FAVI	Favia	2
S6-B South Atoll	20150425	LJR	1	Deep	FAVI	Favia	2
S6-B South Atoll	20150425	LJR	1	Deep	FAVI	Favia	2
S6-B South Atoll	20150425	LJR	1	Deep	FAVI	Favia	2
S6-B South Atoll	20150425	LJR	1	Deep	FAVI	Favia	2
S6-B South Atoll	20150425	LJR	1	Deep	FAVI	Favia	3
S6-B South Atoll	20150425	LJR	1	Deep	ECH	Echinophyllia	1
S6-B South Atoll	20150425	LJR	1	Deep	ECH	Echinophyllia	2
S6-B South Atoll	20150425	LJR	1	Deep	ECH	Echinophyllia	2
S6-B South Atoll	20150425	LJR	1	Deep	ECH	Echinophyllia	2
S6-B South Atoll	20150425	LJR	1	Deep	ECH	Echinophyllia	3
S6-B South Atoll	20150425	LJR	1	Deep	MNTA	Montastrea	2
S6-B South Atoll	20150425	LJR	1	Deep	LEPTA	Leptastrea	1
S6-B South Atoll	20150425	LJR	1	Deep	GPLAN	Gardineroseris planulata	2
S6-B South Atoll	20150425	LJR	1	Deep	ECH	Echinopora	2
S6-B South Atoll	20150425	LJR	1	Deep	FNG	Fungia	1					1
S6-B South Atoll	20150425	LJR	1	Deep	FNG	Fungia	1
S6-B South Atoll	20150425	LJR	1	Deep	FNG	Fungia	1
S6-B South Atoll	20150425	LJR	1	Deep	FNG	Fungia	1
S6-B South Atoll	20150425	LJR	1	Deep	FNG	Fungia	1
S6-B South Atoll	20150425	LJR	1	Deep	MYC	Mycedium	1
S6-B South Atoll	20150425	LJR	1	Deep	MYC	Mycedium	1
S6-B South Atoll	20150425	LJR	1	Deep	MYC	Mycedium	1
S6-B South Atoll	20150425	LJR	1	Deep	MYC	Mycedium	3
S6-B South Atoll	20150425	LJR	1	Deep	MYC	Mycedium	3
S6-B South Atoll	20150425	LJR	1	Deep	LOBO	Lobophyllia	2
S6-B South Atoll	20150425	LJR	1	Deep	SYMP	Symphyllia	2
S6-B South Atoll	20150425	LJR	1	Deep	PAV	Pavona	1
S6-B South Atoll	20150425	LJR	1	Deep	PAV	Pavona	1
S6-B South Atoll	20150425	LJR	1	Deep	PAV	Pavona	1
S6-B South Atoll	20150425	LJR	1	Deep	PAV	Pavona	1
S6-B South Atoll	20150425	LJR	1	Deep	PAV	Pavona	1
S6-B South Atoll	20150425	LJR	1	Deep	PAV	Pavona	2
S6-B South Atoll	20150425	LJR	1	Deep	PAV	Pavona	2
S6-B South Atoll	20150425	LJR	1	Deep	PAV	Pavona	2
S6-B South Atoll	20150425	LJR	1	Deep	PAV	Pavona	2
S6-B South Atoll	20150425	LJR	1	Deep	PAV	Pavona	2
S6-B South Atoll	20150425	LJR	1	Deep	PAV	Pavona	2
S6-B South Atoll	20150425	LJR	1	Deep	PAV	Pavona	2
S6-B South Atoll	20150425	LJR	1	Deep	PAV	Pavona	2
S6-B South Atoll	20150425	LJR	1	Deep	PAV	Pavona	2
S6-B South Atoll	20150425	LJR	1	Deep	PAV	Pavona	2
S6-B South Atoll	20150425	LJR	1	Deep	PAV	Pavona	2
S6-B South Atoll	20150425	LJR	1	Deep	PAV	Pavona	2
S6-B South Atoll	20150425	LJR	1	Deep	PAV	Pavona	2
S6-B South Atoll	20150425	LJR	1	Deep	PAV	Pavona	2
S6-B South Atoll	20150425	LJR	1	Deep	PAV	Pavona	2
S6-B South Atoll	20150425	LJR	1	Deep	PAV	Pavona	2
S6-B South Atoll	20150425	LJR	2	Deep	PBRN	Porites branching	1
S6-B South Atoll	20150425	LJR	2	Deep	PBRN	Porites branching	1
S6-B South Atoll	20150425	LJR	2	Deep	PBRN	Porites branching	2
S6-B South Atoll	20150425	LJR	2	Deep	PBRN	Porites branching	2
S6-B South Atoll	20150425	LJR	2	Deep	PBRN	Porites branching	2
S6-B South Atoll	20150425	LJR	2	Deep	PBRN	Porites branching	2
S6-B South Atoll	20150425	LJR	2	Deep	PBRN	Porites branching	2
S6-B South Atoll	20150425	LJR	2	Deep	PBRN	Porites branching	2
S6-B South Atoll	20150425	LJR	2	Deep	PBRN	Porites branching	2
S6-B South Atoll	20150425	LJR	2	Deep	PBRN	Porites branching	2
S6-B South Atoll	20150425	LJR	2	Deep	PBRN	Porites branching	2
S6-B South Atoll	20150425	LJR	2	Deep	PBRN	Porites branching	2
S6-B South Atoll	20150425	LJR	2	Deep	PRUS	Porites rus	2
S6-B South Atoll	20150425	LJR	2	Deep	PMASS	Porites massive	1
S6-B South Atoll	20150425	LJR	2	Deep	PMASS	Porites massive	1
S6-B South Atoll	20150425	LJR	2	Deep	PMASS	Porites massive	1
S6-B South Atoll	20150425	LJR	2	Deep	SERI	Seriatopora	1
S6-B South Atoll	20150425	LJR	2	Deep	SERI	Seriatopora	1
S6-B South Atoll	20150425	LJR	2	Deep	SERI	Seriatopora	1
S6-B South Atoll	20150425	LJR	2	Deep	SERI	Seriatopora	1
S6-B South Atoll	20150425	LJR	2	Deep	SERI	Seriatopora	1
S6-B South Atoll	20150425	LJR	2	Deep	SERI	Seriatopora	1
S6-B South Atoll	20150425	LJR	2	Deep	SERI	Seriatopora	1
S6-B South Atoll	20150425	LJR	2	Deep	SERI	Seriatopora	1
S6-B South Atoll	20150425	LJR	2	Deep	SERI	Seriatopora	1
S6-B South Atoll	20150425	LJR	2	Deep	SERI	Seriatopora	1
S6-B South Atoll	20150425	LJR	2	Deep	SERI	Seriatopora	1
S6-B South Atoll	20150425	LJR	2	Deep	SERI	Seriatopora	1
S6-B South Atoll	20150425	LJR	2	Deep	SERI	Seriatopora	1
S6-B South Atoll	20150425	LJR	2	Deep	SERI	Seriatopora	1
S6-B South Atoll	20150425	LJR	2	Deep	SERI	Seriatopora	1
S6-B South Atoll	20150425	LJR	2	Deep	SERI	Seriatopora	1
S6-B South Atoll	20150425	LJR	2	Deep	SERI	Seriatopora	1
S6-B South Atoll	20150425	LJR	2	Deep	SERI	Seriatopora	1
S6-B South Atoll	20150425	LJR	2	Deep	SERI	Seriatopora	1
S6-B South Atoll	20150425	LJR	2	Deep	SERI	Seriatopora	1
S6-B South Atoll	20150425	LJR	2	Deep	SERI	Seriatopora	1
S6-B South Atoll	20150425	LJR	2	Deep	SERI	Seriatopora	1
S6-B South Atoll	20150425	LJR	2	Deep	SERI	Seriatopora	1
S6-B South Atoll	20150425	LJR	2	Deep	SERI	Seriatopora	2								1
S6-B South Atoll	20150425	LJR	2	Deep	SERI	Seriatopora	2								1
S6-B South Atoll	20150425	LJR	2	Deep	SERI	Seriatopora	2								1
S6-B South Atoll	20150425	LJR	2	Deep	SERI	Seriatopora	2
S6-B South Atoll	20150425	LJR	2	Deep	SERI	Seriatopora	2
S6-B South Atoll	20150425	LJR	2	Deep	SERI	Seriatopora	2
S6-B South Atoll	20150425	LJR	2	Deep	SERI	Seriatopora	2
S6-B South Atoll	20150425	LJR	2	Deep	SERI	Seriatopora	2
S6-B South Atoll	20150425	LJR	2	Deep	SERI	Seriatopora	2
S6-B South Atoll	20150425	LJR	2	Deep	SERI	Seriatopora	2
S6-B South Atoll	20150425	LJR	2	Deep	SERI	Seriatopora	2
S6-B South Atoll	20150425	LJR	2	Deep	SERI	Seriatopora	2
S6-B South Atoll	20150425	LJR	2	Deep	SERI	Seriatopora	2
S6-B South Atoll	20150425	LJR	2	Deep	SERI	Seriatopora	2
S6-B South Atoll	20150425	LJR	2	Deep	SERI	Seriatopora	2
S6-B South Atoll	20150425	LJR	2	Deep	SERI	Seriatopora	2
S6-B South Atoll	20150425	LJR	2	Deep	SERI	Seriatopora	2
S6-B South Atoll	20150425	LJR	2	Deep	SERI	Seriatopora	2
S6-B South Atoll	20150425	LJR	2	Deep	SERI	Seriatopora	2
S6-B South Atoll	20150425	LJR	2	Deep	SERI	Seriatopora	2
S6-B South Atoll	20150425	LJR	2	Deep	SERI	Seriatopora	2
S6-B South Atoll	20150425	LJR	2	Deep	SERI	Seriatopora	2
S6-B South Atoll	20150425	LJR	2	Deep	SERI	Seriatopora	2
S6-B South Atoll	20150425	LJR	2	Deep	STYL	Stylophora	2
S6-B South Atoll	20150425	LJR	2	Deep	ATBL	Acropora table	1
S6-B South Atoll	20150425	LJR	2	Deep	ATBL	Acropora table	2
S6-B South Atoll	20150425	LJR	2	Deep	ATBL	Acropora table	2
S6-B South Atoll	20150425	LJR	2	Deep	ATBL	Acropora table	2
S6-B South Atoll	20150425	LJR	2	Deep	ACAE	Acropora caespitose	2		1
S6-B South Atoll	20150425	LJR	2	Deep	ACAE	Acropora caespitose	2
S6-B South Atoll	20150425	LJR	2	Deep	ACAE	Acropora caespitose	2
S6-B South Atoll	20150425	LJR	2	Deep	ACAE	Acropora caespitose	2
S6-B South Atoll	20150425	LJR	2	Deep	ABRN	Acropora branching	1
S6-B South Atoll	20150425	LJR	2	Deep	ABRN	Acropora branching	1		1
S6-B South Atoll	20150425	LJR	2	Deep	ABRN	Acropora branching	2								1
S6-B South Atoll	20150425	LJR	2	Deep	ABRN	Acropora branching	2
S6-B South Atoll	20150425	LJR	2	Deep	ABRN	Acropora branching	2
S6-B South Atoll	20150425	LJR	2	Deep	ABRN	Acropora branching	2
S6-B South Atoll	20150425	LJR	2	Deep	ABRN	Acropora branching	2
S6-B South Atoll	20150425	LJR	2	Deep	ABRN	Acropora branching	2
S6-B South Atoll	20150425	LJR	2	Deep	ABRN	Acropora branching	2
S6-B South Atoll	20150425	LJR	2	Deep	ABRN	Acropora branching	2
S6-B South Atoll	20150425	LJR	2	Deep	ABRN	Acropora branching	2
S6-B South Atoll	20150425	LJR	2	Deep	ABRN	Acropora branching	2
S6-B South Atoll	20150425	LJR	2	Deep	ABRN	Acropora branching	2
S6-B South Atoll	20150425	LJR	2	Deep	ABRN	Acropora branching	2
S6-B South Atoll	20150425	LJR	2	Deep	ABRN	Acropora branching	2
S6-B South Atoll	20150425	LJR	2	Deep	ASTG	Acropora staghorn	2
S6-B South Atoll	20150425	LJR	2	Deep	ASTG	Acropora staghorn	2
S6-B South Atoll	20150425	LJR	2	Deep	ASTG	Acropora staghorn	2
S6-B South Atoll	20150425	LJR	2	Deep	ASTG	Acropora staghorn	2
S6-B South Atoll	20150425	LJR	2	Deep	ASTG	Acropora staghorn	2
S6-B South Atoll	20150425	LJR	2	Deep	ASTG	Acropora staghorn	2
S6-B South Atoll	20150425	LJR	2	Deep	ASTG	Acropora staghorn	2
S6-B South Atoll	20150425	LJR	2	Deep	ASTG	Acropora staghorn	2
S6-B South Atoll	20150425	LJR	2	Deep	ADIG	Acropora digitate	3		1
S6-B South Atoll	20150425	LJR	2	Deep	MNTI	Montipora	2
S6-B South Atoll	20150425	LJR	2	Deep	POC	Pocillopora	1		1						1		1
S6-B South Atoll	20150425	LJR	2	Deep	POC	Pocillopora	2								1
S6-B South Atoll	20150425	LJR	2	Deep	POC	Pocillopora	2										1
S6-B South Atoll	20150425	LJR	2	Deep	POC	Pocillopora	2
S6-B South Atoll	20150425	LJR	2	Deep	POC	Pocillopora	2
S6-B South Atoll	20150425	LJR	2	Deep	POC	Pocillopora	2
S6-B South Atoll	20150425	LJR	2	Deep	POC	Pocillopora	1																		1
S6-B South Atoll	20150425	LJR	2	Deep	POC	Pocillopora	1
S6-B South Atoll	20150425	LJR	2	Deep	POC	Pocillopora	1
S6-B South Atoll	20150425	LJR	2	Deep	POC	Pocillopora	1
S6-B South Atoll	20150425	LJR	2	Deep	POC	Pocillopora	1
S6-B South Atoll	20150425	LJR	2	Deep	POC	Pocillopora	1
S6-B South Atoll	20150425	LJR	2	Deep	POC	Pocillopora	2													1
S6-B South Atoll	20150425	LJR	2	Deep	POC	Pocillopora	2										1
S6-B South Atoll	20150425	LJR	2	Deep	POC	Pocillopora	2								1
S6-B South Atoll	20150425	LJR	2	Deep	PAV	Pavona	1
S6-B South Atoll	20150425	LJR	2	Deep	PAV	Pavona	1
S6-B South Atoll	20150425	LJR	2	Deep	PAV	Pavona	2
S6-B South Atoll	20150425	LJR	2	Deep	PAV	Pavona	2
S6-B South Atoll	20150425	LJR	2	Deep	PAV	Pavona	2
S6-B South Atoll	20150425	LJR	2	Deep	PAV	Pavona	2
S6-B South Atoll	20150425	LJR	2	Deep	PAV	Pavona	2
S6-B South Atoll	20150425	LJR	2	Deep	PAV	Pavona	2
S6-B South Atoll	20150425	LJR	2	Deep	PAV	Pavona	2
S6-B South Atoll	20150425	LJR	2	Deep	PAV	Pavona	2
S6-B South Atoll	20150425	LJR	2	Deep	PAV	Pavona	2
S6-B South Atoll	20150425	LJR	2	Deep	PAV	Pavona	2
S6-B South Atoll	20150425	LJR	2	Deep	PAV	Pavona	2
S6-B South Atoll	20150425	LJR	2	Deep	PAV	Pavona	2
S6-B South Atoll	20150425	LJR	2	Deep	PAV	Pavona	2
S6-B South Atoll	20150425	LJR	2	Deep	PAV	Pavona	2
S6-B South Atoll	20150425	LJR	2	Deep	PAV	Pavona	2
S6-B South Atoll	20150425	LJR	2	Deep	PAV	Pavona	2
S6-B South Atoll	20150425	LJR	2	Deep	PAV	Pavona	2
S6-B South Atoll	20150425	LJR	2	Deep	PAV	Pavona	2
S6-B South Atoll	20150425	LJR	2	Deep	PAV	Pavona	2
S6-B South Atoll	20150425	LJR	2	Deep	PAV	Pavona	2
S6-B South Atoll	20150425	LJR	2	Deep	PAV	Pavona	2
S6-B South Atoll	20150425	LJR	2	Deep	PAV	Pavona	2
S6-B South Atoll	20150425	LJR	2	Deep	PAV	Pavona	2
S6-B South Atoll	20150425	LJR	2	Deep	FNG	Fungia	1
S6-B South Atoll	20150425	LJR	2	Deep	FNG	Fungia	1
S6-B South Atoll	20150425	LJR	2	Deep	FNG	Fungia	1
S6-B South Atoll	20150425	LJR	2	Deep	FNG	Fungia	1
S6-B South Atoll	20150425	LJR	2	Deep	FNG	Fungia	1
S6-B South Atoll	20150425	LJR	2	Deep	FNG	Fungia	2
S6-B South Atoll	20150425	LJR	2	Deep	FNG	Fungia	2
S6-B South Atoll	20150425	LJR	2	Deep	FNG	Fungia	2
S6-B South Atoll	20150425	LJR	2	Deep	FNG	Fungia	2
S6-B South Atoll	20150425	LJR	2	Deep	FNG	Fungia	2
S6-B South Atoll	20150425	LJR	2	Deep	PSAM	Psammacora	1
S6-B South Atoll	20150425	LJR	2	Deep	PSAM	Psammacora	2
S6-B South Atoll	20150425	LJR	2	Deep	PSAM	Psammacora	2
S6-B South Atoll	20150425	LJR	2	Deep	PSAM	Psammacora	2
S6-B South Atoll	20150425	LJR	2	Deep	PSAM	Psammacora	2
S6-B South Atoll	20150425	LJR	2	Deep	PSAM	Psammacora	4
S6-B South Atoll	20150425	LJR	2	Deep	MYC	Mycedium	2
S6-B South Atoll	20150425	LJR	2	Deep	MYC	Mycedium	2
S6-B South Atoll	20150425	LJR	2	Deep	GNIA	Goniastrea	1
S6-B South Atoll	20150425	LJR	2	Deep	GNIA	Goniastrea	2
S6-B South Atoll	20150425	LJR	2	Deep	GNIA	Goniastrea	2
S6-B South Atoll	20150425	LJR	2	Deep	GNIA	Goniastrea	2
S6-B South Atoll	20150425	LJR	2	Deep	GNIA	Goniastrea	2
S6-B South Atoll	20150425	LJR	2	Deep	GNIA	Goniastrea	2
S6-B South Atoll	20150425	LJR	2	Deep	GNIA	Goniastrea	2
S6-B South Atoll	20150425	LJR	2	Deep	GNIA	Goniastrea	2
S6-B South Atoll	20150425	LJR	2	Deep	GNIA	Goniastrea	2
S6-B South Atoll	20150425	LJR	2	Deep	GNIA	Goniastrea	2
S6-B South Atoll	20150425	LJR	2	Deep	GNIA	Goniastrea	2
S6-B South Atoll	20150425	LJR	2	Deep	GNIA	Goniastrea	3
S6-B South Atoll	20150425	LJR	2	Deep	GNIA	Goniastrea	3
S6-B South Atoll	20150425	LJR	2	Deep	GNIA	Goniastrea	2
S6-B South Atoll	20150425	LJR	2	Deep	GNIA	Goniastrea	1
S6-B South Atoll	20150425	LJR	2	Deep	CYP	Cyphastrea	2
S6-B South Atoll	20150425	LJR	2	Deep	CYP	Cyphastrea	2
S6-B South Atoll	20150425	LJR	2	Deep	FAV	Favia	2
S6-B South Atoll	20150425	LJR	2	Deep	FAV	Favia	2
S6-B South Atoll	20150425	LJR	2	Deep	FAV	Favia	2
S6-B South Atoll	20150425	LJR	2	Deep	FAV	Favia	2
S6-B South Atoll	20150425	LJR	2	Deep	FAV	Favia	2
S6-B South Atoll	20150425	LJR	2	Deep	ECH	Echinophyllia	1
S6-B South Atoll	20150425	LJR	2	Deep	ECH	Echinophyllia	1
S6-B South Atoll	20150425	LJR	2	Deep	ECH	Echinophyllia	1
S6-B South Atoll	20150425	LJR	2	Deep	ECH	Echinophyllia	2
S6-B South Atoll	20150425	LJR	2	Deep	ECH	Echinophyllia	2
S6-B South Atoll	20150425	LJR	2	Deep	ECH	Echinophyllia	2
S6-B South Atoll	20150425	LJR	2	Deep	ECH	Echinophyllia	2
S6-B South Atoll	20150425	LJR	2	Deep	ECH	Echinophyllia	3
S6-B South Atoll	20150425	LJR	2	Deep	MNTA	Montastrea	2
S6-B South Atoll	20150425	LJR	2	Deep	LEPTA	Leptastrea	2
S6-B South Atoll	20150425	LJR	2	Deep	LEPTA	Leptastrea	3
S6-B South Atoll	20150425	LJR	2	Deep	LEPTA	Leptastrea	2
S6-B South Atoll	20150425	LJR	2	Deep	PLAT	Platygyra	3
S6-B South Atoll	20150425	LJR	2	Deep	ECH	Echinopora	2
S6-B South Atoll	20150425	LJR	2	Deep	ECH	Echinopora	3
S6-B South Atoll	20150425	LJR	2	Deep	LPHR	Leptoria phrygia	2
S6-B South Atoll	20150425	LJR	2	Deep	COEL	Coeloseris	1
S6-B South Atoll	20150425	LJR	2	Deep	LEPTO	Leptoseris	2
S6-B South Atoll	20150425	LJR	2	Deep	PACH	Pachyseris	2
S6-B South Atoll	20150425	LJR	2	Deep	PACH	Pachyseris	3								1
S6-B South Atoll	20150425	LJR	2	Deep	PACH	Pachyseris	5
S6-B South Atoll	20150425	LJR	2	Deep	LOBO	Lobophyllia	3
S6-B South Atoll	20150425	LJR	2	Deep	SYMP	Symphyllia	1
S6-B South Atoll	20150425	LJR	2	Deep	GNIO	Goniopora	1
S6-B South Atoll	20150425	LJR	2	Deep	GNIO	Goniopora	2
S6-B South Atoll	20150425	LJR	1	Shallow	ACAE	Acropora caespitose	1
S6-B South Atoll	20150425	LJR	1	Shallow	ACAE	Acropora caespitose	1
S6-B South Atoll	20150425	LJR	1	Shallow	ACAE	Acropora caespitose	1
S6-B South Atoll	20150425	LJR	1	Shallow	ACAE	Acropora caespitose	1
S6-B South Atoll	20150425	LJR	1	Shallow	ACAE	Acropora caespitose	1
S6-B South Atoll	20150425	LJR	1	Shallow	ACAE	Acropora caespitose	1
S6-B South Atoll	20150425	LJR	1	Shallow	ACAE	Acropora caespitose	1
S6-B South Atoll	20150425	LJR	1	Shallow	ACAE	Acropora caespitose	1
S6-B South Atoll	20150425	LJR	1	Shallow	ACAE	Acropora caespitose	1
S6-B South Atoll	20150425	LJR	1	Shallow	ACAE	Acropora caespitose	1
S6-B South Atoll	20150425	LJR	1	Shallow	ACAE	Acropora caespitose	1
S6-B South Atoll	20150425	LJR	1	Shallow	ACAE	Acropora caespitose	1
S6-B South Atoll	20150425	LJR	1	Shallow	ACAE	Acropora caespitose	1
S6-B South Atoll	20150425	LJR	1	Shallow	ACAE	Acropora caespitose	1
S6-B South Atoll	20150425	LJR	1	Shallow	ACAE	Acropora caespitose	1
S6-B South Atoll	20150425	LJR	1	Shallow	ACAE	Acropora caespitose	1
S6-B South Atoll	20150425	LJR	1	Shallow	ACAE	Acropora caespitose	1
S6-B South Atoll	20150425	LJR	1	Shallow	ACAE	Acropora caespitose	1
S6-B South Atoll	20150425	LJR	1	Shallow	ACAE	Acropora caespitose	1
S6-B South Atoll	20150425	LJR	1	Shallow	ACAE	Acropora caespitose	1
S6-B South Atoll	20150425	LJR	1	Shallow	ACAE	Acropora caespitose	1
S6-B South Atoll	20150425	LJR	1	Shallow	ACAE	Acropora caespitose	1
S6-B South Atoll	20150425	LJR	1	Shallow	ACAE	Acropora caespitose	1
S6-B South Atoll	20150425	LJR	1	Shallow	ACAE	Acropora caespitose	1
S6-B South Atoll	20150425	LJR	1	Shallow	ACAE	Acropora caespitose	1
S6-B South Atoll	20150425	LJR	1	Shallow	ACAE	Acropora caespitose	1
S6-B South Atoll	20150425	LJR	1	Shallow	ACAE	Acropora caespitose	1
S6-B South Atoll	20150425	LJR	1	Shallow	ACAE	Acropora caespitose	1
S6-B South Atoll	20150425	LJR	1	Shallow	ACAE	Acropora caespitose	2
S6-B South Atoll	20150425	LJR	1	Shallow	ACAE	Acropora caespitose	2
S6-B South Atoll	20150425	LJR	1	Shallow	ACAE	Acropora caespitose	2
S6-B South Atoll	20150425	LJR	1	Shallow	ACAE	Acropora caespitose	2
S6-B South Atoll	20150425	LJR	1	Shallow	ACAE	Acropora caespitose	2
S6-B South Atoll	20150425	LJR	1	Shallow	ACAE	Acropora caespitose	2
S6-B South Atoll	20150425	LJR	1	Shallow	ACAE	Acropora caespitose	2
S6-B South Atoll	20150425	LJR	1	Shallow	ACAE	Acropora caespitose	2
S6-B South Atoll	20150425	LJR	1	Shallow	ACAE	Acropora caespitose	2
S6-B South Atoll	20150425	LJR	1	Shallow	ACAE	Acropora caespitose	2
S6-B South Atoll	20150425	LJR	1	Shallow	ACAE	Acropora caespitose	2
S6-B South Atoll	20150425	LJR	1	Shallow	ACAE	Acropora caespitose	2
S6-B South Atoll	20150425	LJR	1	Shallow	ACAE	Acropora caespitose	2
S6-B South Atoll	20150425	LJR	1	Shallow	ACAE	Acropora caespitose	2
S6-B South Atoll	20150425	LJR	1	Shallow	ACAE	Acropora caespitose	2
S6-B South Atoll	20150425	LJR	1	Shallow	ACAE	Acropora caespitose	2
S6-B South Atoll	20150425	LJR	1	Shallow	ACAE	Acropora caespitose	2
S6-B South Atoll	20150425	LJR	1	Shallow	ACAE	Acropora caespitose	2
S6-B South Atoll	20150425	LJR	1	Shallow	ACAE	Acropora caespitose	2
S6-B South Atoll	20150425	LJR	1	Shallow	ACAE	Acropora caespitose	2
S6-B South Atoll	20150425	LJR	1	Shallow	ACAE	Acropora caespitose	2
S6-B South Atoll	20150425	LJR	1	Shallow	ACAE	Acropora caespitose	2
S6-B South Atoll	20150425	LJR	1	Shallow	ACAE	Acropora caespitose	2
S6-B South Atoll	20150425	LJR	1	Shallow	ACAE	Acropora caespitose	2
S6-B South Atoll	20150425	LJR	1	Shallow	ACAE	Acropora caespitose	2
S6-B South Atoll	20150425	LJR	1	Shallow	ACAE	Acropora caespitose	2
S6-B South Atoll	20150425	LJR	1	Shallow	ACAE	Acropora caespitose	2
S6-B South Atoll	20150425	LJR	1	Shallow	ACAE	Acropora caespitose	2
S6-B South Atoll	20150425	LJR	1	Shallow	ACAE	Acropora caespitose	2
S6-B South Atoll	20150425	LJR	1	Shallow	ACAE	Acropora caespitose	2
S6-B South Atoll	20150425	LJR	1	Shallow	ACAE	Acropora caespitose	2
S6-B South Atoll	20150425	LJR	1	Shallow	ACAE	Acropora caespitose	2
S6-B South Atoll	20150425	LJR	1	Shallow	ACAE	Acropora caespitose	2
S6-B South Atoll	20150425	LJR	1	Shallow	ACAE	Acropora caespitose	2
S6-B South Atoll	20150425	LJR	1	Shallow	ACAE	Acropora caespitose	2
S6-B South Atoll	20150425	LJR	1	Shallow	ACAE	Acropora caespitose	2
S6-B South Atoll	20150425	LJR	1	Shallow	ACAE	Acropora caespitose	2
S6-B South Atoll	20150425	LJR	1	Shallow	ACAE	Acropora caespitose	2
S6-B South Atoll	20150425	LJR	1	Shallow	ACAE	Acropora caespitose	2
S6-B South Atoll	20150425	LJR	1	Shallow	ACAE	Acropora caespitose	2
S6-B South Atoll	20150425	LJR	1	Shallow	ACAE	Acropora caespitose	2
S6-B South Atoll	20150425	LJR	1	Shallow	ACAE	Acropora caespitose	2
S6-B South Atoll	20150425	LJR	1	Shallow	ACAE	Acropora caespitose	2
S6-B South Atoll	20150425	LJR	1	Shallow	ACAE	Acropora caespitose	2
S6-B South Atoll	20150425	LJR	1	Shallow	ACAE	Acropora caespitose	2
S6-B South Atoll	20150425	LJR	1	Shallow	ACAE	Acropora caespitose	2
S6-B South Atoll	20150425	LJR	1	Shallow	ACAE	Acropora caespitose	2
S6-B South Atoll	20150425	LJR	1	Shallow	ACAE	Acropora caespitose	2
S6-B South Atoll	20150425	LJR	1	Shallow	ACAE	Acropora caespitose	2
S6-B South Atoll	20150425	LJR	1	Shallow	ACAE	Acropora caespitose	2
S6-B South Atoll	20150425	LJR	1	Shallow	ACAE	Acropora caespitose	2
S6-B South Atoll	20150425	LJR	1	Shallow	ACAE	Acropora caespitose	2
S6-B South Atoll	20150425	LJR	1	Shallow	ACAE	Acropora caespitose	2
S6-B South Atoll	20150425	LJR	1	Shallow	ACAE	Acropora caespitose	2
S6-B South Atoll	20150425	LJR	1	Shallow	ACAE	Acropora caespitose	2
S6-B South Atoll	20150425	LJR	1	Shallow	ACAE	Acropora caespitose	2
S6-B South Atoll	20150425	LJR	1	Shallow	ACAE	Acropora caespitose	2
S6-B South Atoll	20150425	LJR	1	Shallow	ACAE	Acropora caespitose	2
S6-B South Atoll	20150425	LJR	1	Shallow	ACAE	Acropora caespitose	2
S6-B South Atoll	20150425	LJR	1	Shallow	ACAE	Acropora caespitose	2
S6-B South Atoll	20150425	LJR	1	Shallow	ACAE	Acropora caespitose	2
S6-B South Atoll	20150425	LJR	1	Shallow	ACAE	Acropora caespitose	2
S6-B South Atoll	20150425	LJR	1	Shallow	ACAE	Acropora caespitose	2
S6-B South Atoll	20150425	LJR	1	Shallow	ACAE	Acropora caespitose	2
S6-B South Atoll	20150425	LJR	1	Shallow	ACAE	Acropora caespitose	2
S6-B South Atoll	20150425	LJR	1	Shallow	ACAE	Acropora caespitose	2
S6-B South Atoll	20150425	LJR	1	Shallow	ACAE	Acropora caespitose	2
S6-B South Atoll	20150425	LJR	1	Shallow	ACAE	Acropora caespitose	2
S6-B South Atoll	20150425	LJR	1	Shallow	ACAE	Acropora caespitose	3
S6-B South Atoll	20150425	LJR	1	Shallow	ACAE	Acropora caespitose	3
S6-B South Atoll	20150425	LJR	1	Shallow	ACAE	Acropora caespitose	3
S6-B South Atoll	20150425	LJR	1	Shallow	ACAE	Acropora caespitose	3
S6-B South Atoll	20150425	LJR	1	Shallow	ACAE	Acropora caespitose	3
S6-B South Atoll	20150425	LJR	1	Shallow	ACAE	Acropora caespitose	3
S6-B South Atoll	20150425	LJR	1	Shallow	ACAE	Acropora caespitose	3
S6-B South Atoll	20150425	LJR	1	Shallow	ACAE	Acropora caespitose	3
S6-B South Atoll	20150425	LJR	1	Shallow	ACAE	Acropora caespitose	2
S6-B South Atoll	20150425	LJR	1	Shallow	ACAE	Acropora caespitose	2
S6-B South Atoll	20150425	LJR	1	Shallow	ASTG	Acropora staghorn	1
S6-B South Atoll	20150425	LJR	1	Shallow	ASTG	Acropora staghorn	1
S6-B South Atoll	20150425	LJR	1	Shallow	ASTG	Acropora staghorn	1
S6-B South Atoll	20150425	LJR	1	Shallow	ASTG	Acropora staghorn	1
S6-B South Atoll	20150425	LJR	1	Shallow	ASTG	Acropora staghorn	1
S6-B South Atoll	20150425	LJR	1	Shallow	ASTG	Acropora staghorn	1
S6-B South Atoll	20150425	LJR	1	Shallow	ASTG	Acropora staghorn	1
S6-B South Atoll	20150425	LJR	1	Shallow	ASTG	Acropora staghorn	2
S6-B South Atoll	20150425	LJR	1	Shallow	ASTG	Acropora staghorn	2
S6-B South Atoll	20150425	LJR	1	Shallow	ASTG	Acropora staghorn	2
S6-B South Atoll	20150425	LJR	1	Shallow	ASTG	Acropora staghorn	2
S6-B South Atoll	20150425	LJR	1	Shallow	ASTG	Acropora staghorn	2
S6-B South Atoll	20150425	LJR	1	Shallow	ASTG	Acropora staghorn	2
S6-B South Atoll	20150425	LJR	1	Shallow	ASTG	Acropora staghorn	2
S6-B South Atoll	20150425	LJR	1	Shallow	ASTG	Acropora staghorn	2
S6-B South Atoll	20150425	LJR	1	Shallow	ASTG	Acropora staghorn	2
S6-B South Atoll	20150425	LJR	1	Shallow	ASTG	Acropora staghorn	2
S6-B South Atoll	20150425	LJR	1	Shallow	ASTG	Acropora staghorn	2
S6-B South Atoll	20150425	LJR	1	Shallow	ASTG	Acropora staghorn	2
S6-B South Atoll	20150425	LJR	1	Shallow	ASTG	Acropora staghorn	2
S6-B South Atoll	20150425	LJR	1	Shallow	ASTG	Acropora staghorn	2
S6-B South Atoll	20150425	LJR	1	Shallow	ASTG	Acropora staghorn	2
S6-B South Atoll	20150425	LJR	1	Shallow	ASTG	Acropora staghorn	2
S6-B South Atoll	20150425	LJR	1	Shallow	ASTG	Acropora staghorn	2
S6-B South Atoll	20150425	LJR	1	Shallow	ASTG	Acropora staghorn	2
S6-B South Atoll	20150425	LJR	1	Shallow	ASTG	Acropora staghorn	2
S6-B South Atoll	20150425	LJR	1	Shallow	ASTG	Acropora staghorn	2
S6-B South Atoll	20150425	LJR	1	Shallow	ASTG	Acropora staghorn	2
S6-B South Atoll	20150425	LJR	1	Shallow	ASTG	Acropora staghorn	2
S6-B South Atoll	20150425	LJR	1	Shallow	ASTG	Acropora staghorn	2
S6-B South Atoll	20150425	LJR	1	Shallow	ASTG	Acropora staghorn	2
S6-B South Atoll	20150425	LJR	1	Shallow	ASTG	Acropora staghorn	2
S6-B South Atoll	20150425	LJR	1	Shallow	ASTG	Acropora staghorn	2
S6-B South Atoll	20150425	LJR	1	Shallow	ASTG	Acropora staghorn	2
S6-B South Atoll	20150425	LJR	1	Shallow	ASTG	Acropora staghorn	2
S6-B South Atoll	20150425	LJR	1	Shallow	ASTG	Acropora staghorn	2
S6-B South Atoll	20150425	LJR	1	Shallow	ASTG	Acropora staghorn	2
S6-B South Atoll	20150425	LJR	1	Shallow	ASTG	Acropora staghorn	2
S6-B South Atoll	20150425	LJR	1	Shallow	ASTG	Acropora staghorn	2
S6-B South Atoll	20150425	LJR	1	Shallow	ASTG	Acropora staghorn	2
S6-B South Atoll	20150425	LJR	1	Shallow	ASTG	Acropora staghorn	2
S6-B South Atoll	20150425	LJR	1	Shallow	ASTG	Acropora staghorn	2
S6-B South Atoll	20150425	LJR	1	Shallow	ASTG	Acropora staghorn	2
S6-B South Atoll	20150425	LJR	1	Shallow	ASTG	Acropora staghorn	2
S6-B South Atoll	20150425	LJR	1	Shallow	ASTG	Acropora staghorn	2
S6-B South Atoll	20150425	LJR	1	Shallow	ASTG	Acropora staghorn	2
S6-B South Atoll	20150425	LJR	1	Shallow	ASTG	Acropora staghorn	2
S6-B South Atoll	20150425	LJR	1	Shallow	ASTG	Acropora staghorn	2
S6-B South Atoll	20150425	LJR	1	Shallow	ASTG	Acropora staghorn	2
S6-B South Atoll	20150425	LJR	1	Shallow	ASTG	Acropora staghorn	2
S6-B South Atoll	20150425	LJR	1	Shallow	ASTG	Acropora staghorn	3		1
S6-B South Atoll	20150425	LJR	1	Shallow	ASTG	Acropora staghorn	3
S6-B South Atoll	20150425	LJR	1	Shallow	ASTG	Acropora staghorn	3
S6-B South Atoll	20150425	LJR	1	Shallow	ASTG	Acropora staghorn	3
S6-B South Atoll	20150425	LJR	1	Shallow	ASTG	Acropora staghorn	3
S6-B South Atoll	20150425	LJR	1	Shallow	ASTG	Acropora staghorn	3
S6-B South Atoll	20150425	LJR	1	Shallow	ASTG	Acropora staghorn	3
S6-B South Atoll	20150425	LJR	1	Shallow	ASTG	Acropora staghorn	6		1
S6-B South Atoll	20150425	LJR	1	Shallow	ASTG	Acropora staghorn	6		1
S6-B South Atoll	20150425	LJR	1	Shallow	ABRN	Acropora branching	1
S6-B South Atoll	20150425	LJR	1	Shallow	ABRN	Acropora branching	1
S6-B South Atoll	20150425	LJR	1	Shallow	ABRN	Acropora branching	1
S6-B South Atoll	20150425	LJR	1	Shallow	ABRN	Acropora branching	1
S6-B South Atoll	20150425	LJR	1	Shallow	ABRN	Acropora branching	1
S6-B South Atoll	20150425	LJR	1	Shallow	ABRN	Acropora branching	2
S6-B South Atoll	20150425	LJR	1	Shallow	ABRN	Acropora branching	2
S6-B South Atoll	20150425	LJR	1	Shallow	ABRN	Acropora branching	2
S6-B South Atoll	20150425	LJR	1	Shallow	ABRN	Acropora branching	2
S6-B South Atoll	20150425	LJR	1	Shallow	ABRN	Acropora branching	2
S6-B South Atoll	20150425	LJR	1	Shallow	ABRN	Acropora branching	2
S6-B South Atoll	20150425	LJR	1	Shallow	ABRN	Acropora branching	2
S6-B South Atoll	20150425	LJR	1	Shallow	ABRN	Acropora branching	2
S6-B South Atoll	20150425	LJR	1	Shallow	ABRN	Acropora branching	2
S6-B South Atoll	20150425	LJR	1	Shallow	ABRN	Acropora branching	2
S6-B South Atoll	20150425	LJR	1	Shallow	ABRN	Acropora branching	2
S6-B South Atoll	20150425	LJR	1	Shallow	ABRN	Acropora branching	2
S6-B South Atoll	20150425	LJR	1	Shallow	ABRN	Acropora branching	2
S6-B South Atoll	20150425	LJR	1	Shallow	ABRN	Acropora branching	2
S6-B South Atoll	20150425	LJR	1	Shallow	ABRN	Acropora branching	2
S6-B South Atoll	20150425	LJR	1	Shallow	ABRN	Acropora branching	2
S6-B South Atoll	20150425	LJR	1	Shallow	ABRN	Acropora branching	2
S6-B South Atoll	20150425	LJR	1	Shallow	ABRN	Acropora branching	2
S6-B South Atoll	20150425	LJR	1	Shallow	ABRN	Acropora branching	2
S6-B South Atoll	20150425	LJR	1	Shallow	ABRN	Acropora branching	2
S6-B South Atoll	20150425	LJR	1	Shallow	ABRN	Acropora branching	2
S6-B South Atoll	20150425	LJR	1	Shallow	ABRN	Acropora branching	1
S6-B South Atoll	20150425	LJR	1	Shallow	ISO	Isopora	2
S6-B South Atoll	20150425	LJR	1	Shallow	POC	Pocillopora	1
S6-B South Atoll	20150425	LJR	1	Shallow	POC	Pocillopora	2
S6-B South Atoll	20150425	LJR	1	Shallow	POC	Pocillopora	2
S6-B South Atoll	20150425	LJR	1	Shallow	POC	Pocillopora	2
S6-B South Atoll	20150425	LJR	1	Shallow	POC	Pocillopora	2
S6-B South Atoll	20150425	LJR	1	Shallow	POC	Pocillopora	2
S6-B South Atoll	20150425	LJR	1	Shallow	POC	Pocillopora	2
S6-B South Atoll	20150425	LJR	1	Shallow	SERI	Seriatopora	1
S6-B South Atoll	20150425	LJR	1	Shallow	SERI	Seriatopora	1
S6-B South Atoll	20150425	LJR	1	Shallow	SERI	Seriatopora	1
S6-B South Atoll	20150425	LJR	1	Shallow	SERI	Seriatopora	1
S6-B South Atoll	20150425	LJR	1	Shallow	SERI	Seriatopora	1
S6-B South Atoll	20150425	LJR	1	Shallow	SERI	Seriatopora	1
S6-B South Atoll	20150425	LJR	1	Shallow	SERI	Seriatopora	1
S6-B South Atoll	20150425	LJR	1	Shallow	SERI	Seriatopora	1
S6-B South Atoll	20150425	LJR	1	Shallow	SERI	Seriatopora	1
S6-B South Atoll	20150425	LJR	1	Shallow	SERI	Seriatopora	1
S6-B South Atoll	20150425	LJR	1	Shallow	SERI	Seriatopora	1
S6-B South Atoll	20150425	LJR	1	Shallow	SERI	Seriatopora	1
S6-B South Atoll	20150425	LJR	1	Shallow	SERI	Seriatopora	1
S6-B South Atoll	20150425	LJR	1	Shallow	SERI	Seriatopora	1
S6-B South Atoll	20150425	LJR	1	Shallow	SERI	Seriatopora	1
S6-B South Atoll	20150425	LJR	1	Shallow	SERI	Seriatopora	1
S6-B South Atoll	20150425	LJR	1	Shallow	SERI	Seriatopora	1
S6-B South Atoll	20150425	LJR	1	Shallow	SERI	Seriatopora	1
S6-B South Atoll	20150425	LJR	1	Shallow	SERI	Seriatopora	1
S6-B South Atoll	20150425	LJR	1	Shallow	SERI	Seriatopora	1
S6-B South Atoll	20150425	LJR	1	Shallow	SERI	Seriatopora	1
S6-B South Atoll	20150425	LJR	1	Shallow	SERI	Seriatopora	1
S6-B South Atoll	20150425	LJR	1	Shallow	SERI	Seriatopora	1
S6-B South Atoll	20150425	LJR	1	Shallow	SERI	Seriatopora	1
S6-B South Atoll	20150425	LJR	1	Shallow	SERI	Seriatopora	1
S6-B South Atoll	20150425	LJR	1	Shallow	SERI	Seriatopora	1
S6-B South Atoll	20150425	LJR	1	Shallow	SERI	Seriatopora	1
S6-B South Atoll	20150425	LJR	1	Shallow	SERI	Seriatopora	2
S6-B South Atoll	20150425	LJR	1	Shallow	SERI	Seriatopora	2
S6-B South Atoll	20150425	LJR	1	Shallow	SERI	Seriatopora	2
S6-B South Atoll	20150425	LJR	1	Shallow	SERI	Seriatopora	2
S6-B South Atoll	20150425	LJR	1	Shallow	SERI	Seriatopora	2
S6-B South Atoll	20150425	LJR	1	Shallow	SERI	Seriatopora	2
S6-B South Atoll	20150425	LJR	1	Shallow	SERI	Seriatopora	2
S6-B South Atoll	20150425	LJR	1	Shallow	SERI	Seriatopora	2
S6-B South Atoll	20150425	LJR	1	Shallow	SERI	Seriatopora	2
S6-B South Atoll	20150425	LJR	1	Shallow	SERI	Seriatopora	2
S6-B South Atoll	20150425	LJR	1	Shallow	SERI	Seriatopora	2
S6-B South Atoll	20150425	LJR	1	Shallow	SERI	Seriatopora	2
S6-B South Atoll	20150425	LJR	1	Shallow	SERI	Seriatopora	2
S6-B South Atoll	20150425	LJR	1	Shallow	SERI	Seriatopora	2
S6-B South Atoll	20150425	LJR	1	Shallow	SERI	Seriatopora	2
S6-B South Atoll	20150425	LJR	1	Shallow	SERI	Seriatopora	2
S6-B South Atoll	20150425	LJR	1	Shallow	SERI	Seriatopora	2
S6-B South Atoll	20150425	LJR	1	Shallow	SERI	Seriatopora	2
S6-B South Atoll	20150425	LJR	1	Shallow	SERI	Seriatopora	2
S6-B South Atoll	20150425	LJR	1	Shallow	SERI	Seriatopora	2
S6-B South Atoll	20150425	LJR	1	Shallow	SERI	Seriatopora	2
S6-B South Atoll	20150425	LJR	1	Shallow	SERI	Seriatopora	2
S6-B South Atoll	20150425	LJR	1	Shallow	SERI	Seriatopora	2
S6-B South Atoll	20150425	LJR	1	Shallow	SERI	Seriatopora	2
S6-B South Atoll	20150425	LJR	1	Shallow	SERI	Seriatopora	2
S6-B South Atoll	20150425	LJR	1	Shallow	SERI	Seriatopora	2
S6-B South Atoll	20150425	LJR	1	Shallow	SERI	Seriatopora	2
S6-B South Atoll	20150425	LJR	1	Shallow	SERI	Seriatopora	2
S6-B South Atoll	20150425	LJR	1	Shallow	SERI	Seriatopora	2
S6-B South Atoll	20150425	LJR	1	Shallow	SERI	Seriatopora	2
S6-B South Atoll	20150425	LJR	1	Shallow	SERI	Seriatopora	2
S6-B South Atoll	20150425	LJR	1	Shallow	SERI	Seriatopora	2
S6-B South Atoll	20150425	LJR	1	Shallow	SERI	Seriatopora	2
S6-B South Atoll	20150425	LJR	1	Shallow	SERI	Seriatopora	2
S6-B South Atoll	20150425	LJR	1	Shallow	SERI	Seriatopora	2
S6-B South Atoll	20150425	LJR	1	Shallow	SERI	Seriatopora	2
S6-B South Atoll	20150425	LJR	1	Shallow	SERI	Seriatopora	2
S6-B South Atoll	20150425	LJR	1	Shallow	SERI	Seriatopora	2
S6-B South Atoll	20150425	LJR	1	Shallow	SERI	Seriatopora	2
S6-B South Atoll	20150425	LJR	1	Shallow	SERI	Seriatopora	2
S6-B South Atoll	20150425	LJR	1	Shallow	SERI	Seriatopora	2
S6-B South Atoll	20150425	LJR	1	Shallow	SERI	Seriatopora	2
S6-B South Atoll	20150425	LJR	1	Shallow	SERI	Seriatopora	2
S6-B South Atoll	20150425	LJR	1	Shallow	SERI	Seriatopora	2
S6-B South Atoll	20150425	LJR	1	Shallow	SERI	Seriatopora	2
S6-B South Atoll	20150425	LJR	1	Shallow	SERI	Seriatopora	2
S6-B South Atoll	20150425	LJR	1	Shallow	SERI	Seriatopora	2
S6-B South Atoll	20150425	LJR	1	Shallow	SERI	Seriatopora	2
S6-B South Atoll	20150425	LJR	1	Shallow	SERI	Seriatopora	2
S6-B South Atoll	20150425	LJR	1	Shallow	SERI	Seriatopora	2
S6-B South Atoll	20150425	LJR	1	Shallow	SERI	Seriatopora	2
S6-B South Atoll	20150425	LJR	1	Shallow	SERI	Seriatopora	2
S6-B South Atoll	20150425	LJR	1	Shallow	SERI	Seriatopora	2
S6-B South Atoll	20150425	LJR	1	Shallow	SERI	Seriatopora	2
S6-B South Atoll	20150425	LJR	1	Shallow	SERI	Seriatopora	2
S6-B South Atoll	20150425	LJR	1	Shallow	SERI	Seriatopora	2
S6-B South Atoll	20150425	LJR	1	Shallow	SERI	Seriatopora	2
S6-B South Atoll	20150425	LJR	1	Shallow	SERI	Seriatopora	2
S6-B South Atoll	20150425	LJR	1	Shallow	SERI	Seriatopora	2
S6-B South Atoll	20150425	LJR	1	Shallow	SERI	Seriatopora	2
S6-B South Atoll	20150425	LJR	1	Shallow	SERI	Seriatopora	2
S6-B South Atoll	20150425	LJR	1	Shallow	SERI	Seriatopora	2
S6-B South Atoll	20150425	LJR	1	Shallow	SERI	Seriatopora	2
S6-B South Atoll	20150425	LJR	1	Shallow	SERI	Seriatopora	2
S6-B South Atoll	20150425	LJR	1	Shallow	FVT	Favites	2													1
S6-B South Atoll	20150425	LJR	1	Shallow	FVT	Favites	2
S6-B South Atoll	20150425	LJR	1	Shallow	FVT	Favites	2
S6-B South Atoll	20150425	LJR	1	Shallow	FVT	Favites	2
S6-B South Atoll	20150425	LJR	1	Shallow	FVT	Favites	2
S6-B South Atoll	20150425	LJR	1	Shallow	FVT	Favites	2
S6-B South Atoll	20150425	LJR	1	Shallow	FVT	Favites	2
S6-B South Atoll	20150425	LJR	1	Shallow	FVT	Favites	2
S6-B South Atoll	20150425	LJR	1	Shallow	ECH	Echinopora	2
S6-B South Atoll	20150425	LJR	1	Shallow	PAV	Pavona	1
S6-B South Atoll	20150425	LJR	1	Shallow	PAV	Pavona	1
S6-B South Atoll	20150425	LJR	1	Shallow	PAV	Pavona	1
S6-B South Atoll	20150425	LJR	1	Shallow	PAV	Pavona	1
S6-B South Atoll	20150425	LJR	1	Shallow	PAV	Pavona	2
S6-B South Atoll	20150425	LJR	1	Shallow	PAV	Pavona	2
S6-B South Atoll	20150425	LJR	1	Shallow	PAV	Pavona	2
S6-B South Atoll	20150425	LJR	1	Shallow	PAV	Pavona	2
S6-B South Atoll	20150425	LJR	1	Shallow	PAV	Pavona	2
S6-B South Atoll	20150425	LJR	1	Shallow	PAV	Pavona	2
S6-B South Atoll	20150425	LJR	1	Shallow	MNTI	Montipora	2
S6-B South Atoll	20150425	LJR	1	Shallow	MNTI	Montipora	2
S6-B South Atoll	20150425	LJR	1	Shallow	PRUS	Porites rus	1
S6-B South Atoll	20150425	LJR	1	Shallow	PRUS	Porites rus	1
S6-B South Atoll	20150425	LJR	1	Shallow	PBRN	Porites branching	2													1
S6-B South Atoll	20150425	LJR	1	Shallow	PBRN	Porites branching	2													1
S6-B South Atoll	20150425	LJR	1	Shallow	PBRN	Porites branching	2
S6-B South Atoll	20150425	LJR	1	Shallow	PBRN	Porites branching	2
S6-B South Atoll	20150425	LJR	1	Shallow	PBRN	Porites branching	2
S6-B South Atoll	20150425	LJR	1	Shallow	GNIO	Goniopora	2
S6-B South Atoll	20150425	LJR	1	Shallow	FNG	Fungia	1
S6-B South Atoll	20150425	LJR	1	Shallow	FNG	Fungia	1
S6-B South Atoll	20150425	LJR	1	Shallow	FNG	Fungia	1
S6-B South Atoll	20150425	LJR	1	Shallow	FNG	Fungia	2
S6-B South Atoll	20150425	LJR	1	Shallow	FNG	Fungia	2
S6-B South Atoll	20150425	LJR	1	Shallow	FNG	Fungia	2
S6-B South Atoll	20150425	LJR	1	Shallow	FNG	Fungia	2
S6-B South Atoll	20150425	LJR	1	Shallow	FAV	Favia	2
S6-B South Atoll	20150425	LJR	1	Shallow	FAV	Favia	2
S6-B South Atoll	20150425	LJR	1	Shallow	LOBO	Lobophyllia	2													1
S6-B South Atoll	20150425	LJR	1	Shallow	PLAT	Platygyra	2
S6-B South Atoll	20150425	LJR	1	Shallow	PLAT	Platygyra	2
S6-B South Atoll	20150425	LJR	1	Shallow	PLAT	Platygyra	2
S6-B South Atoll	20150425	LJR	1	Shallow	PLAT	Platygyra	2
S6-B South Atoll	20150425	LJR	1	Shallow	MNTA	Montastrea	1
S6-B South Atoll	20150425	LJR	1	Shallow	GNIA	Goniastrea	1
S6-B South Atoll	20150425	LJR	1	Shallow	GNIA	Goniastrea	1
S6-B South Atoll	20150425	LJR	1	Shallow	GNIA	Goniastrea	2					1
S6-B South Atoll	20150425	LJR	1	Shallow	GNIA	Goniastrea	2
S6-B South Atoll	20150425	LJR	1	Shallow	GNIA	Goniastrea	2
S6-B South Atoll	20150425	LJR	1	Shallow	GNIA	Goniastrea	2
S6-B South Atoll	20150425	LJR	1	Shallow	GNIA	Goniastrea	2
S6-B South Atoll	20150425	LJR	1	Shallow	GNIA	Goniastrea	2
S6-B South Atoll	20150425	LJR	1	Shallow	HYDN	Hydnophora	2
S6-B South Atoll	20150425	LJR	1	Shallow	HYDN	Hydnophora	2
S6-B South Atoll	20150425	LJR	1	Shallow	LEPTA	Leptastrea	1
S6-B South Atoll	20150425	LJR	1	Shallow	HCOE	Heliopora coerulea	2
S6-B South Atoll	20150425	LJR	1	Shallow	GFAS	Galaxea fasicularis	1
S6-B South Atoll	20150425	LJR	1	Shallow	GFAS	Galaxea fasicularis	1
S6-B South Atoll	20150425	LJR	1	Shallow	GFAS	Galaxea fasicularis	1
S6-B South Atoll	20150425	LJR	1	Shallow	GFAS	Galaxea fasicularis	1
S6-B South Atoll	20150425	LJR	1	Shallow	GFAS	Galaxea fasicularis	1
S6-B South Atoll	20150425	LJR	1	Shallow	GFAS	Galaxea fasicularis	1
S6-B South Atoll	20150425	LJR	1	Shallow	GFAS	Galaxea fasicularis	2
S6-B South Atoll	20150425	LJR	1	Shallow	CYP	Cyphastrea	2
S6-B South Atoll	20150425	LJR	2	Shallow	ASTG	Acropora staghorn	6	1	1
S6-B South Atoll	20150425	LJR	2	Shallow	ASTG	Acropora staghorn	6		1
S6-B South Atoll	20150425	LJR	2	Shallow	ASTG	Acropora staghorn	6		1
S6-B South Atoll	20150425	LJR	2	Shallow	ASTG	Acropora staghorn	6		1
S6-B South Atoll	20150425	LJR	2	Shallow	ASTG	Acropora caespitose	1
S6-B South Atoll	20150425	LJR	2	Shallow	ASTG	Acropora caespitose	1
S6-B South Atoll	20150425	LJR	2	Shallow	ASTG	Acropora caespitose	1
S6-B South Atoll	20150425	LJR	2	Shallow	ASTG	Acropora caespitose	1
S6-B South Atoll	20150425	LJR	2	Shallow	ASTG	Acropora caespitose	2
S6-B South Atoll	20150425	LJR	2	Shallow	ASTG	Acropora caespitose	2
S6-B South Atoll	20150425	LJR	2	Shallow	ASTG	Acropora caespitose	2
S6-B South Atoll	20150425	LJR	2	Shallow	ASTG	Acropora caespitose	2
S6-B South Atoll	20150425	LJR	2	Shallow	ASTG	Acropora caespitose	2
S6-B South Atoll	20150425	LJR	2	Shallow	ASTG	Acropora caespitose	2
S6-B South Atoll	20150425	LJR	2	Shallow	ASTG	Acropora caespitose	2
S6-B South Atoll	20150425	LJR	2	Shallow	ABRN	Acropora branching	1
S6-B South Atoll	20150425	LJR	2	Shallow	SERI	Seriatopora	1
S6-B South Atoll	20150425	LJR	2	Shallow	SERI	Seriatopora	1
S6-B South Atoll	20150425	LJR	2	Shallow	SERI	Seriatopora	1
S6-B South Atoll	20150425	LJR	2	Shallow	SERI	Seriatopora	1
S6-B South Atoll	20150425	LJR	2	Shallow	SERI	Seriatopora	2
S6-B South Atoll	20150425	LJR	2	Shallow	SERI	Seriatopora	1
S6-B South Atoll	20150425	LJR	2	Shallow	SERI	Seriatopora	2
S6-B South Atoll	20150425	LJR	2	Shallow	SERI	Seriatopora	2
S6-B South Atoll	20150425	LJR	2	Shallow	FNG	Fungia	2
S6-B South Atoll	20150425	LJR	2	Shallow	PBRN	Porites branching	1
S6-B South Atoll	20150425	LJR	2	Shallow	PBRN	Acropora branching	1
S6-B South Atoll	20150425	LJR	3	Shallow	ASTG	Acropora staghorn	2
S6-B South Atoll	20150425	LJR	3	Shallow	ASTG	Acropora staghorn	2
S6-B South Atoll	20150425	LJR	3	Shallow	ASTG	Acropora staghorn	2
S6-B South Atoll	20150425	LJR	3	Shallow	ASTG	Acropora staghorn	2
S6-B South Atoll	20150425	LJR	3	Shallow	ASTG	Acropora staghorn	2
S6-B South Atoll	20150425	LJR	3	Shallow	ASTG	Acropora staghorn	2
S6-B South Atoll	20150425	LJR	3	Shallow	ASTG	Acropora staghorn	2
S6-B South Atoll	20150425	LJR	3	Shallow	ASTG	Acropora staghorn	2
S6-B South Atoll	20150425	LJR	3	Shallow	ASTG	Acropora staghorn	2
S6-B South Atoll	20150425	LJR	3	Shallow	ASTG	Acropora staghorn	2
S6-B South Atoll	20150425	LJR	3	Shallow	ASTG	Acropora staghorn	2
S6-B South Atoll	20150425	LJR	3	Shallow	ASTG	Acropora staghorn	3
S6-B South Atoll	20150425	LJR	3	Shallow	ASTG	Acropora staghorn	6		1
S6-B South Atoll	20150425	LJR	3	Shallow	ASTG	Acropora staghorn	6		1
S6-B South Atoll	20150425	LJR	3	Shallow	ASTG	Acropora staghorn	6
S6-B South Atoll	20150425	LJR	3	Shallow	ASTG	Acropora staghorn	2													1
S6-B South Atoll	20150425	LJR	3	Shallow	ASTG	Acropora staghorn	2								1					1
S6-B South Atoll	20150425	LJR	3	Shallow	ASTG	Acropora staghorn	2
S6-B South Atoll	20150425	LJR	3	Shallow	ASTG	Acropora staghorn	2
S6-B South Atoll	20150425	LJR	3	Shallow	ASTG	Acropora staghorn	2													1
S6-B South Atoll	20150425	LJR	3	Shallow	ASTG	Acropora staghorn	2
S6-B South Atoll	20150425	LJR	3	Shallow	ASTG	Acropora staghorn	2													1
S6-B South Atoll	20150425	LJR	3	Shallow	ASTG	Acropora staghorn	2		1
S6-B South Atoll	20150425	LJR	3	Shallow	ASTG	Acropora staghorn	3
S6-B South Atoll	20150425	LJR	3	Shallow	ASTG	Acropora staghorn	3
S6-B South Atoll	20150425	LJR	3	Shallow	ASTG	Acropora staghorn	3
S6-B South Atoll	20150425	LJR	3	Shallow	ASTG	Acropora staghorn	3
S6-B South Atoll	20150425	LJR	3	Shallow	ASTG	Acropora staghorn	3
S6-B South Atoll	20150425	LJR	3	Shallow	ASTG	Acropora staghorn	3
S6-B South Atoll	20150425	LJR	3	Shallow	ASTG	Acropora staghorn	5		1
S6-B South Atoll	20150425	LJR	3	Shallow	ASTG	Acropora staghorn	5
S6-B South Atoll	20150425	LJR	3	Shallow	ASTG	Acropora staghorn	6
S6-B South Atoll	20150425	LJR	3	Shallow	ASTG	Acropora staghorn	6
S6-B South Atoll	20150425	LJR	3	Shallow	ACAE	Acropora caespitose	1
S6-B South Atoll	20150425	LJR	3	Shallow	ACAE	Acropora caespitose	1
S6-B South Atoll	20150425	LJR	3	Shallow	ACAE	Acropora caespitose	1
S6-B South Atoll	20150425	LJR	3	Shallow	ACAE	Acropora caespitose	1
S6-B South Atoll	20150425	LJR	3	Shallow	ACAE	Acropora caespitose	1
S6-B South Atoll	20150425	LJR	3	Shallow	ACAE	Acropora caespitose	1
S6-B South Atoll	20150425	LJR	3	Shallow	ACAE	Acropora caespitose	2
S6-B South Atoll	20150425	LJR	3	Shallow	ACAE	Acropora caespitose	2
S6-B South Atoll	20150425	LJR	3	Shallow	ACAE	Acropora caespitose	2
S6-B South Atoll	20150425	LJR	3	Shallow	ACAE	Acropora caespitose	2
S6-B South Atoll	20150425	LJR	3	Shallow	ACAE	Acropora caespitose	2
S6-B South Atoll	20150425	LJR	3	Shallow	ACAE	Acropora caespitose	2
S6-B South Atoll	20150425	LJR	3	Shallow	ACAE	Acropora caespitose	2
S6-B South Atoll	20150425	LJR	3	Shallow	ACAE	Acropora caespitose	2
S6-B South Atoll	20150425	LJR	3	Shallow	ACAE	Acropora caespitose	2
S6-B South Atoll	20150425	LJR	3	Shallow	ACAE	Acropora caespitose	2
S6-B South Atoll	20150425	LJR	3	Shallow	ACAE	Acropora caespitose	2
S6-B South Atoll	20150425	LJR	3	Shallow	ACAE	Acropora caespitose	2
S6-B South Atoll	20150425	LJR	3	Shallow	ACAE	Acropora caespitose	2
S6-B South Atoll	20150425	LJR	3	Shallow	ACAE	Acropora caespitose	2
S6-B South Atoll	20150425	LJR	3	Shallow	ACAE	Acropora caespitose	2
S6-B South Atoll	20150425	LJR	3	Shallow	ACAE	Acropora caespitose	2
S6-B South Atoll	20150425	LJR	3	Shallow	ACAE	Acropora caespitose	2
S6-B South Atoll	20150425	LJR	3	Shallow	ADIG	Acropora digitate	2
S6-B South Atoll	20150425	LJR	3	Shallow	ADIG	Acropora digitate	2		1
S6-B South Atoll	20150425	LJR	3	Shallow	ADIG	Acropora digitate	2
S6-B South Atoll	20150425	LJR	3	Shallow	ATBL	Acropora table	2								1
S6-B South Atoll	20150425	LJR	3	Shallow	ATBL	Acropora table	2
S6-B South Atoll	20150425	LJR	3	Shallow	ATBL	Acropora table	2
S6-B South Atoll	20150425	LJR	3	Shallow	ATBL	Acropora table	2
S6-B South Atoll	20150425	LJR	3	Shallow	ATBL	Acropora table	3								1		1
S6-B South Atoll	20150425	LJR	3	Shallow	ATBL	Acropora table	3
S6-B South Atoll	20150425	LJR	3	Shallow	ATBL	Acropora table	6
S6-B South Atoll	20150425	LJR	3	Shallow	ABRN	Acropora branching	2
S6-B South Atoll	20150425	LJR	3	Shallow	ABRN	Acropora branching	2
S6-B South Atoll	20150425	LJR	3	Shallow	ISO	Isopora	3
S6-B South Atoll	20150425	LJR	3	Shallow	ISO	Isopora	3
S6-B South Atoll	20150425	LJR	3	Shallow	ISO	Isopora	2
S6-B South Atoll	20150425	LJR	3	Shallow	PRUS	Porites rus	3
S6-B South Atoll	20150425	LJR	3	Shallow	PMASS	Porites massive	1
S6-B South Atoll	20150425	LJR	3	Shallow	PMASS	Porites massive	2
S6-B South Atoll	20150425	LJR	3	Shallow	PMASS	Porites massive	2
S6-B South Atoll	20150425	LJR	3	Shallow	PMASS	Porites massive	2
S6-B South Atoll	20150425	LJR	3	Shallow	PMASS	Porites massive	3
S6-B South Atoll	20150425	LJR	3	Shallow	POC	Pocillopora	1
S6-B South Atoll	20150425	LJR	3	Shallow	POC	Pocillopora	1
S6-B South Atoll	20150425	LJR	3	Shallow	POC	Pocillopora	1
S6-B South Atoll	20150425	LJR	3	Shallow	POC	Pocillopora	1
S6-B South Atoll	20150425	LJR	3	Shallow	POC	Pocillopora	2								1
S6-B South Atoll	20150425	LJR	3	Shallow	POC	Pocillopora	2								1
S6-B South Atoll	20150425	LJR	3	Shallow	POC	Pocillopora	2
S6-B South Atoll	20150425	LJR	3	Shallow	POC	Pocillopora	2
S6-B South Atoll	20150425	LJR	3	Shallow	POC	Pocillopora	2
S6-B South Atoll	20150425	LJR	3	Shallow	POC	Pocillopora	2
S6-B South Atoll	20150425	LJR	3	Shallow	POC	Pocillopora	2
S6-B South Atoll	20150425	LJR	3	Shallow	POC	Pocillopora	2
S6-B South Atoll	20150425	LJR	3	Shallow	POC	Pocillopora	2					1
S6-B South Atoll	20150425	LJR	3	Shallow	POC	Pocillopora	2
S6-B South Atoll	20150425	LJR	3	Shallow	POC	Pocillopora	2
S6-B South Atoll	20150425	LJR	3	Shallow	POC	Pocillopora	3
S6-B South Atoll	20150425	LJR	3	Shallow	SERI	Seriatopora	1
S6-B South Atoll	20150425	LJR	3	Shallow	SERI	Seriatopora	1
S6-B South Atoll	20150425	LJR	3	Shallow	SERI	Seriatopora	1
S6-B South Atoll	20150425	LJR	3	Shallow	SERI	Seriatopora	1
S6-B South Atoll	20150425	LJR	3	Shallow	SERI	Seriatopora	1
S6-B South Atoll	20150425	LJR	3	Shallow	SERI	Seriatopora	1
S6-B South Atoll	20150425	LJR	3	Shallow	SERI	Seriatopora	1
S6-B South Atoll	20150425	LJR	3	Shallow	SERI	Seriatopora	1
S6-B South Atoll	20150425	LJR	3	Shallow	SERI	Seriatopora	1
S6-B South Atoll	20150425	LJR	3	Shallow	SERI	Seriatopora	1
S6-B South Atoll	20150425	LJR	3	Shallow	SERI	Seriatopora	1
S6-B South Atoll	20150425	LJR	3	Shallow	SERI	Seriatopora	1
S6-B South Atoll	20150425	LJR	3	Shallow	SERI	Seriatopora	1
S6-B South Atoll	20150425	LJR	3	Shallow	SERI	Seriatopora	1
S6-B South Atoll	20150425	LJR	3	Shallow	SERI	Seriatopora	1
S6-B South Atoll	20150425	LJR	3	Shallow	SERI	Seriatopora	1
S6-B South Atoll	20150425	LJR	3	Shallow	SERI	Seriatopora	1
S6-B South Atoll	20150425	LJR	3	Shallow	SERI	Seriatopora	1
S6-B South Atoll	20150425	LJR	3	Shallow	SERI	Seriatopora	2
S6-B South Atoll	20150425	LJR	3	Shallow	SERI	Seriatopora	2
S6-B South Atoll	20150425	LJR	3	Shallow	SERI	Seriatopora	2
S6-B South Atoll	20150425	LJR	3	Shallow	SERI	Seriatopora	2
S6-B South Atoll	20150425	LJR	3	Shallow	SERI	Seriatopora	2
S6-B South Atoll	20150425	LJR	3	Shallow	SERI	Seriatopora	2
S6-B South Atoll	20150425	LJR	3	Shallow	SERI	Seriatopora	2
S6-B South Atoll	20150425	LJR	3	Shallow	SERI	Seriatopora	2
S6-B South Atoll	20150425	LJR	3	Shallow	SERI	Seriatopora	2
S6-B South Atoll	20150425	LJR	3	Shallow	SERI	Seriatopora	2
S6-B South Atoll	20150425	LJR	3	Shallow	SERI	Seriatopora	2
S6-B South Atoll	20150425	LJR	3	Shallow	SERI	Seriatopora	2
S6-B South Atoll	20150425	LJR	3	Shallow	SERI	Seriatopora	2
S6-B South Atoll	20150425	LJR	3	Shallow	SERI	Seriatopora	2
S6-B South Atoll	20150425	LJR	3	Shallow	SERI	Seriatopora	2
S6-B South Atoll	20150425	LJR	3	Shallow	SERI	Seriatopora	2
S6-B South Atoll	20150425	LJR	3	Shallow	SERI	Seriatopora	2
S6-B South Atoll	20150425	LJR	3	Shallow	SERI	Seriatopora	2
S6-B South Atoll	20150425	LJR	3	Shallow	SERI	Seriatopora	2
S6-B South Atoll	20150425	LJR	3	Shallow	GNIA	Goniastrea	2					1								1
S6-B South Atoll	20150425	LJR	3	Shallow	GNIA	Goniastrea	2
S6-B South Atoll	20150425	LJR	3	Shallow	GNIA	Goniastrea	2
S6-B South Atoll	20150425	LJR	3	Shallow	GNIA	Goniastrea	2
S6-B South Atoll	20150425	LJR	3	Shallow	GNIA	Goniastrea	2
S6-B South Atoll	20150425	LJR	3	Shallow	GNIA	Goniastrea	2
S6-B South Atoll	20150425	LJR	3	Shallow	GNIA	Goniastrea	2
S6-B South Atoll	20150425	LJR	3	Shallow	GNIA	Goniastrea	3
S6-B South Atoll	20150425	LJR	3	Shallow	MLBRN	Millepora branching	1
S6-B South Atoll	20150425	LJR	3	Shallow	MLBRN	Millepora branching	1
S6-B South Atoll	20150425	LJR	3	Shallow	MLBRN	Millepora branching	1
S6-B South Atoll	20150425	LJR	3	Shallow	MLBRN	Millepora branching	1
S6-B South Atoll	20150425	LJR	3	Shallow	MLBRN	Millepora branching	1
S6-B South Atoll	20150425	LJR	3	Shallow	MLBRN	Millepora branching	1
S6-B South Atoll	20150425	LJR	3	Shallow	MLBRN	Millepora branching	1
S6-B South Atoll	20150425	LJR	3	Shallow	MLBRN	Millepora branching	1
S6-B South Atoll	20150425	LJR	3	Shallow	MLBRN	Millepora branching	2
S6-B South Atoll	20150425	LJR	3	Shallow	MLBRN	Millepora branching	2
S6-B South Atoll	20150425	LJR	3	Shallow	MLBRN	Millepora branching	4
S6-B South Atoll	20150425	LJR	3	Shallow	MLBR	Millepora encrusting	3
S6-B South Atoll	20150425	LJR	3	Shallow	LPHR	Leptoria phrygia	2
S6-B South Atoll	20150425	LJR	3	Shallow	LPHR	Leptoria phrygia	2
S6-B South Atoll	20150425	LJR	3	Shallow	CYP	Cyphastrea	1
S6-B South Atoll	20150425	LJR	3	Shallow	CYP	Cyphastrea	2
S6-B South Atoll	20150425	LJR	3	Shallow	CYP	Cyphastrea	2
S6-B South Atoll	20150425	LJR	3	Shallow	CYP	Cyphastrea	2
S6-B South Atoll	20150425	LJR	3	Shallow	CYP	Cyphastrea	2
S6-B South Atoll	20150425	LJR	3	Shallow	CYP	Cyphastrea	2
S6-B South Atoll	20150425	LJR	3	Shallow	SYMP	Symphyllia	2
S6-B South Atoll	20150425	LJR	3	Shallow	SYMP	Symphyllia	2
S6-B South Atoll	20150425	LJR	3	Shallow	SYMP	Symphyllia	2
S6-B South Atoll	20150425	LJR	3	Shallow	SYMP	Symphyllia	2
S6-B South Atoll	20150425	LJR	3	Shallow	SYMP	Symphyllia	3
S6-B South Atoll	20150425	LJR	3	Shallow	GFAS	Galaxea fasicularis	1
S6-B South Atoll	20150425	LJR	3	Shallow	GFAS	Galaxea fasicularis	1
S6-B South Atoll	20150425	LJR	3	Shallow	GFAS	Galaxea fasicularis	1
S6-B South Atoll	20150425	LJR	3	Shallow	GFAS	Galaxea fasicularis	1
S6-B South Atoll	20150425	LJR	3	Shallow	GFAS	Galaxea fasicularis	1
S6-B South Atoll	20150425	LJR	3	Shallow	GFAS	Galaxea fasicularis	2
S6-B South Atoll	20150425	LJR	3	Shallow	GFAS	Galaxea fasicularis	2
S6-B South Atoll	20150425	LJR	3	Shallow	GFAS	Galaxea fasicularis	2
S6-B South Atoll	20150425	LJR	3	Shallow	FAV	Favia	1
S6-B South Atoll	20150425	LJR	3	Shallow	FAV	Favia	2
S6-B South Atoll	20150425	LJR	3	Shallow	FAV	Favia	2
S6-B South Atoll	20150425	LJR	3	Shallow	FAV	Favia	2
S6-B South Atoll	20150425	LJR	3	Shallow	FAV	Favia	2
S6-B South Atoll	20150425	LJR	3	Shallow	FAV	Favia	2
S6-B South Atoll	20150425	LJR	3	Shallow	FAV	Favia	2
S6-B South Atoll	20150425	LJR	3	Shallow	FAV	Favia	2
S6-B South Atoll	20150425	LJR	3	Shallow	FVT	Favites	2
S6-B South Atoll	20150425	LJR	3	Shallow	FVT	Favites	2
S6-B South Atoll	20150425	LJR	3	Shallow	FVT	Favites	2
S6-B South Atoll	20150425	LJR	3	Shallow	FVT	Favites	2
S6-B South Atoll	20150425	LJR	3	Shallow	FVT	Favites	2
S6-B South Atoll	20150425	LJR	3	Shallow	FVT	Favites	2
S6-B South Atoll	20150425	LJR	3	Shallow	FVT	Favites	2
S6-B South Atoll	20150425	LJR	3	Shallow	FVT	Favites	2
S6-B South Atoll	20150425	LJR	3	Shallow	FVT	Favites	2
S6-B South Atoll	20150425	LJR	3	Shallow	FVT	Favites	2								1					1
S6-B South Atoll	20150425	LJR	3	Shallow	FVT	Favites	2
S6-B South Atoll	20150425	LJR	3	Shallow	FVT	Favites	2
S6-B South Atoll	20150425	LJR	3	Shallow	FVT	Favites	2
S6-B South Atoll	20150425	LJR	3	Shallow	FVT	Favites	2
S6-B South Atoll	20150425	LJR	3	Shallow	FVT	Favites	2
S6-B South Atoll	20150425	LJR	3	Shallow	FVT	Favites	2
S6-B South Atoll	20150425	LJR	3	Shallow	FVT	Favites	3
S6-B South Atoll	20150425	LJR	3	Shallow	PLAT	Platygyra	2
S6-B South Atoll	20150425	LJR	3	Shallow	PLAT	Platygyra	2
S6-B South Atoll	20150425	LJR	3	Shallow	PLAT	Platygyra	2
S6-B South Atoll	20150425	LJR	3	Shallow	HCOE	Heliopora coerulea	2
S6-B South Atoll	20150425	LJR	3	Shallow	HCOE	Heliopora coerulea	2
S6-B South Atoll	20150425	LJR	3	Shallow	LOB	Lobophyllia	2
S6-B South Atoll	20150425	LJR	3	Shallow	LOB	Lobophyllia	2
S6-B South Atoll	20150425	LJR	3	Shallow	LOB	Lobophyllia	3
S6-B South Atoll	20150425	LJR	3	Shallow	LOB	Lobophyllia	3
S6-B South Atoll	20150425	LJR	3	Shallow	PSAM	Psammacora	2
S6-B South Atoll	20150425	LJR	3	Shallow	MNTI	Montipora	2
S6-B South Atoll	20150425	LJR	3	Shallow	MERU	Merulina	3
S2-A North Atoll	20150428	LJR	1	Deep	POC	Pocillopora	1																		1
S2-A North Atoll	20150428	LJR	1	Deep	POC	Pocillopora	1
S2-A North Atoll	20150428	LJR	1	Deep	POC	Pocillopora	1
S2-A North Atoll	20150428	LJR	1	Deep	POC	Pocillopora	1
S2-A North Atoll	20150428	LJR	1	Deep	POC	Pocillopora	1
S2-A North Atoll	20150428	LJR	1	Deep	POC	Pocillopora	2
S2-A North Atoll	20150428	LJR	1	Deep	POC	Pocillopora	2
S2-A North Atoll	20150428	LJR	1	Deep	POC	Pocillopora	2
S2-A North Atoll	20150428	LJR	1	Deep	POC	Pocillopora	2
S2-A North Atoll	20150428	LJR	1	Deep	POC	Pocillopora	2
S2-A North Atoll	20150428	LJR	1	Deep	POC	Pocillopora	2
S2-A North Atoll	20150428	LJR	1	Deep	POC	Pocillopora	2
S2-A North Atoll	20150428	LJR	1	Deep	POC	Pocillopora	2
S2-A North Atoll	20150428	LJR	1	Deep	POC	Pocillopora	2
S2-A North Atoll	20150428	LJR	1	Deep	POC	Pocillopora	2
S2-A North Atoll	20150428	LJR	1	Deep	POC	Pocillopora	2
S2-A North Atoll	20150428	LJR	1	Deep	POC	Pocillopora	2
S2-A North Atoll	20150428	LJR	1	Deep	POC	Pocillopora	2
S2-A North Atoll	20150428	LJR	1	Deep	POC	Pocillopora	2								1
S2-A North Atoll	20150428	LJR	1	Deep	POC	Pocillopora	2													1
S2-A North Atoll	20150428	LJR	1	Deep	POC	Pocillopora	2
S2-A North Atoll	20150428	LJR	1	Deep	MLBRN	Millepora branching	1
S2-A North Atoll	20150428	LJR	1	Deep	MLBRN	Millepora branching	2								1
S2-A North Atoll	20150428	LJR	1	Deep	MLBRN	Millepora branching	2								1
S2-A North Atoll	20150428	LJR	1	Deep	MLBRN	Millepora branching	2
S2-A North Atoll	20150428	LJR	1	Deep	MLBRN	Millepora branching	2
S2-A North Atoll	20150428	LJR	1	Deep	MLBRN	Millepora branching	3
S2-A North Atoll	20150428	LJR	1	Deep	MLBRN	Millepora branching	4
S2-A North Atoll	20150428	LJR	1	Deep	MNTI	Montipora	1
S2-A North Atoll	20150428	LJR	1	Deep	MNTI	Montipora	1
S2-A North Atoll	20150428	LJR	1	Deep	MNTI	Montipora	1
S2-A North Atoll	20150428	LJR	1	Deep	MNTI	Montipora	2								1
S2-A North Atoll	20150428	LJR	1	Deep	MNTI	Montipora	2
S2-A North Atoll	20150428	LJR	1	Deep	MNTI	Montipora	2
S2-A North Atoll	20150428	LJR	1	Deep	MNTI	Montipora	2
S2-A North Atoll	20150428	LJR	1	Deep	SERI	Seriatopora	1
S2-A North Atoll	20150428	LJR	1	Deep	SERI	Seriatopora	1
S2-A North Atoll	20150428	LJR	1	Deep	SERI	Seriatopora	1
S2-A North Atoll	20150428	LJR	1	Deep	SERI	Seriatopora	1
S2-A North Atoll	20150428	LJR	1	Deep	SERI	Seriatopora	1
S2-A North Atoll	20150428	LJR	1	Deep	SERI	Seriatopora	2
S2-A North Atoll	20150428	LJR	1	Deep	SERI	Seriatopora	2
S2-A North Atoll	20150428	LJR	1	Deep	SERI	Seriatopora	2
S2-A North Atoll	20150428	LJR	1	Deep	SERI	Seriatopora	2
S2-A North Atoll	20150428	LJR	1	Deep	CYP	Cyphastrea	2								1
S2-A North Atoll	20150428	LJR	1	Deep	CYP	Cyphastrea	2
S2-A North Atoll	20150428	LJR	1	Deep	CYP	Cyphastrea	2
S2-A North Atoll	20150428	LJR	1	Deep	CYP	Cyphastrea	3
S2-A North Atoll	20150428	LJR	1	Deep	GNIO	Goniopora	1
S2-A North Atoll	20150428	LJR	1	Deep	GNIO	Goniopora	2
S2-A North Atoll	20150428	LJR	1	Deep	GNIO	Goniopora	2
S2-A North Atoll	20150428	LJR	1	Deep	GNIO	Goniopora	2
S2-A North Atoll	20150428	LJR	1	Deep	GNIO	Goniopora	2
S2-A North Atoll	20150428	LJR	1	Deep	GNIO	Goniopora	2
S2-A North Atoll	20150428	LJR	1	Deep	GNIO	Goniopora	2
S2-A North Atoll	20150428	LJR	1	Deep	GNIO	Goniopora	2
S2-A North Atoll	20150428	LJR	1	Deep	GNIO	Goniopora	2
S2-A North Atoll	20150428	LJR	1	Deep	GNIO	Goniopora	2
S2-A North Atoll	20150428	LJR	1	Deep	GNIO	Goniopora	3													1
S2-A North Atoll	20150428	LJR	1	Deep	GNIO	Goniopora	3
S2-A North Atoll	20150428	LJR	1	Deep	GNIO	Goniopora	3
S2-A North Atoll	20150428	LJR	1	Deep	GNIO	Goniopora	3
S2-A North Atoll	20150428	LJR	1	Deep	GNIO	Goniopora	4								1
S2-A North Atoll	20150428	LJR	1	Deep	PAV	Pavona	1
S2-A North Atoll	20150428	LJR	1	Deep	PAV	Pavona	1
S2-A North Atoll	20150428	LJR	1	Deep	PAV	Pavona	1
S2-A North Atoll	20150428	LJR	1	Deep	GNIA	Goniastrea	2													1
S2-A North Atoll	20150428	LJR	1	Deep	GNIA	Goniastrea	2
S2-A North Atoll	20150428	LJR	1	Deep	GNIA	Goniastrea	2
S2-A North Atoll	20150428	LJR	1	Deep	GNIA	Goniastrea	3								1
S2-A North Atoll	20150428	LJR	1	Deep	PORBR	Porites branching	2
S2-A North Atoll	20150428	LJR	1	Deep	PORBR	Porites branching	2
S2-A North Atoll	20150428	LJR	1	Deep	PORBR	Porites branching	2
S2-A North Atoll	20150428	LJR	1	Deep	PORBR	Porites branching	2
S2-A North Atoll	20150428	LJR	1	Deep	PORBR	Porites branching	2
S2-A North Atoll	20150428	LJR	1	Deep	PORBR	Porites branching	2
S2-A North Atoll	20150428	LJR	1	Deep	PORBR	Porites branching	2
S2-A North Atoll	20150428	LJR	1	Deep	PORBR	Porites branching	2
S2-A North Atoll	20150428	LJR	1	Deep	PORBR	Porites branching	2
S2-A North Atoll	20150428	LJR	1	Deep	PORBR	Porites branching	2
S2-A North Atoll	20150428	LJR	1	Deep	PORBR	Porites branching	2
S2-A North Atoll	20150428	LJR	1	Deep	PORBR	Porites branching	2
S2-A North Atoll	20150428	LJR	1	Deep	PORBR	Porites branching	2
S2-A North Atoll	20150428	LJR	1	Deep	PORBR	Porites branching	2
S2-A North Atoll	20150428	LJR	1	Deep	PORBR	Porites branching	2
S2-A North Atoll	20150428	LJR	1	Deep	PORBR	Porites branching	2
S2-A North Atoll	20150428	LJR	1	Deep	PRUS	Porites rus	1
S2-A North Atoll	20150428	LJR	1	Deep	PRUS	Porites rus	1
S2-A North Atoll	20150428	LJR	1	Deep	PRUS	Porites rus	2								1					1
S2-A North Atoll	20150428	LJR	1	Deep	PRUS	Porites rus	2													1
S2-A North Atoll	20150428	LJR	1	Deep	PRUS	Porites rus	2													1
S2-A North Atoll	20150428	LJR	1	Deep	PRUS	Porites rus	2
S2-A North Atoll	20150428	LJR	1	Deep	PRUS	Porites rus	2
S2-A North Atoll	20150428	LJR	1	Deep	PRUS	Porites rus	2
S2-A North Atoll	20150428	LJR	1	Deep	PRUS	Porites rus	2
S2-A North Atoll	20150428	LJR	1	Deep	PRUS	Porites rus	2
S2-A North Atoll	20150428	LJR	1	Deep	PRUS	Porites rus	2
S2-A North Atoll	20150428	LJR	1	Deep	PRUS	Porites rus	2
S2-A North Atoll	20150428	LJR	1	Deep	PRUS	Porites rus	2
S2-A North Atoll	20150428	LJR	1	Deep	PRUS	Porites rus	2
S2-A North Atoll	20150428	LJR	1	Deep	PRUS	Porites rus	2
S2-A North Atoll	20150428	LJR	1	Deep	PRUS	Porites rus	2
S2-A North Atoll	20150428	LJR	1	Deep	PRUS	Porites rus	3													1
S2-A North Atoll	20150428	LJR	1	Deep	PRUS	Porites rus	3
S2-A North Atoll	20150428	LJR	1	Deep	PRUS	Porites rus	3
S2-A North Atoll	20150428	LJR	1	Deep	PRUS	Porites rus	3
S2-A North Atoll	20150428	LJR	1	Deep	PRUS	Porites rus	3
S2-A North Atoll	20150428	LJR	1	Deep	PRUS	Porites rus	3
S2-A North Atoll	20150428	LJR	1	Deep	PRUS	Porites rus	3
S2-A North Atoll	20150428	LJR	1	Deep	PMASS	Porites massive	1																1
S2-A North Atoll	20150428	LJR	1	Deep	PMASS	Porites massive	1
S2-A North Atoll	20150428	LJR	1	Deep	PMASS	Porites massive	2					1			1					1
S2-A North Atoll	20150428	LJR	1	Deep	PMASS	Porites massive	2
S2-A North Atoll	20150428	LJR	1	Deep	PMASS	Porites massive	2
S2-A North Atoll	20150428	LJR	1	Deep	PMASS	Porites massive	2
S2-A North Atoll	20150428	LJR	1	Deep	PMASS	Porites massive	2
S2-A North Atoll	20150428	LJR	1	Deep	PMASS	Porites massive	2
S2-A North Atoll	20150428	LJR	1	Deep	PMASS	Porites massive	2
S2-A North Atoll	20150428	LJR	1	Deep	PMASS	Porites massive	2
S2-A North Atoll	20150428	LJR	1	Deep	PMASS	Porites massive	2
S2-A North Atoll	20150428	LJR	1	Deep	PMASS	Porites massive	2
S2-A North Atoll	20150428	LJR	1	Deep	PMASS	Porites massive	2
S2-A North Atoll	20150428	LJR	1	Deep	PMASS	Porites massive	2
S2-A North Atoll	20150428	LJR	1	Deep	ABRN	Acropora branching	1
S2-A North Atoll	20150428	LJR	1	Deep	ABRN	Acropora branching	2								1
S2-A North Atoll	20150428	LJR	1	Deep	ABRN	Acropora branching	2
S2-A North Atoll	20150428	LJR	1	Deep	ABRN	Acropora branching	2
S2-A North Atoll	20150428	LJR	1	Deep	ABRN	Acropora branching	2
S2-A North Atoll	20150428	LJR	1	Deep	ABRN	Acropora branching	2
S2-A North Atoll	20150428	LJR	1	Deep	ABRN	Acropora branching	2
S2-A North Atoll	20150428	LJR	1	Deep	ABRN	Acropora branching	2
S2-A North Atoll	20150428	LJR	1	Deep	ABRN	Acropora branching	2
S2-A North Atoll	20150428	LJR	1	Deep	ABRN	Acropora branching	2
S2-A North Atoll	20150428	LJR	1	Deep	ABRN	Acropora branching	2
S2-A North Atoll	20150428	LJR	1	Deep	ABRN	Acropora branching	2
S2-A North Atoll	20150428	LJR	1	Deep	ABRN	Acropora branching	2
S2-A North Atoll	20150428	LJR	1	Deep	ABRN	Acropora branching	2
S2-A North Atoll	20150428	LJR	1	Deep	ABRN	Acropora branching	2
S2-A North Atoll	20150428	LJR	1	Deep	ABRN	Acropora branching	3
S2-A North Atoll	20150428	LJR	1	Deep	ACAE	Acropora caespitose	1
S2-A North Atoll	20150428	LJR	1	Deep	ACAE	Acropora caespitose	1
S2-A North Atoll	20150428	LJR	1	Deep	ACAE	Acropora caespitose	1
S2-A North Atoll	20150428	LJR	1	Deep	ACAE	Acropora caespitose	1
S2-A North Atoll	20150428	LJR	1	Deep	ACAE	Acropora caespitose	1
S2-A North Atoll	20150428	LJR	1	Deep	ACAE	Acropora caespitose	1
S2-A North Atoll	20150428	LJR	1	Deep	ACAE	Acropora caespitose	1
S2-A North Atoll	20150428	LJR	1	Deep	ACAE	Acropora caespitose	2
S2-A North Atoll	20150428	LJR	1	Deep	ACAE	Acropora caespitose	2
S2-A North Atoll	20150428	LJR	1	Deep	ACAE	Acropora caespitose	2
S2-A North Atoll	20150428	LJR	1	Deep	ACAE	Acropora caespitose	2
S2-A North Atoll	20150428	LJR	1	Deep	ACAE	Acropora caespitose	2
S2-A North Atoll	20150428	LJR	1	Deep	ATBL	Acropora table	2		1
S2-A North Atoll	20150428	LJR	1	Deep	ATBL	Acropora table	2
S2-A North Atoll	20150428	LJR	1	Deep	ATBL	Acropora table	2
S2-A North Atoll	20150428	LJR	1	Deep	ECH	Echinopora	1
S2-A North Atoll	20150428	LJR	1	Deep	ECH	Echinopora	1
S2-A North Atoll	20150428	LJR	1	Deep	ECH	Echinopora	1
S2-A North Atoll	20150428	LJR	1	Deep	ECH	Echinopora	1
S2-A North Atoll	20150428	LJR	1	Deep	ECH	Echinopora	1
S2-A North Atoll	20150428	LJR	1	Deep	ECH	Echinopora	1
S2-A North Atoll	20150428	LJR	1	Deep	ECH	Echinopora	1
S2-A North Atoll	20150428	LJR	1	Deep	ECH	Echinopora	1
S2-A North Atoll	20150428	LJR	1	Deep	ECH	Echinopora	2													1
S2-A North Atoll	20150428	LJR	1	Deep	ECH	Echinopora	2
S2-A North Atoll	20150428	LJR	1	Deep	ECH	Echinopora	2
S2-A North Atoll	20150428	LJR	1	Deep	ECH	Echinopora	2
S2-A North Atoll	20150428	LJR	1	Deep	ECH	Echinopora	2
S2-A North Atoll	20150428	LJR	1	Deep	ECH	Echinopora	2
S2-A North Atoll	20150428	LJR	1	Deep	ECH	Echinopora	2
S2-A North Atoll	20150428	LJR	1	Deep	ECH	Echinopora	2
S2-A North Atoll	20150428	LJR	1	Deep	ECH	Echinopora	2
S2-A North Atoll	20150428	LJR	1	Deep	ECH	Echinopora	2
S2-A North Atoll	20150428	LJR	1	Deep	ECH	Echinopora	2
S2-A North Atoll	20150428	LJR	1	Deep	ECH	Echinopora	2
S2-A North Atoll	20150428	LJR	1	Deep	ECH	Echinopora	2
S2-A North Atoll	20150428	LJR	1	Deep	ECH	Echinopora	2
S2-A North Atoll	20150428	LJR	1	Deep	ECH	Echinopora	2
S2-A North Atoll	20150428	LJR	1	Deep	ECH	Echinopora	2
S2-A North Atoll	20150428	LJR	1	Deep	ECH	Echinopora	2
S2-A North Atoll	20150428	LJR	1	Deep	ECH	Echinopora	3													1
S2-A North Atoll	20150428	LJR	1	Deep	ECH	Echinopora	3
S2-A North Atoll	20150428	LJR	1	Deep	ECH	Echinopora	3
S2-A North Atoll	20150428	LJR	1	Deep	ECH	Echinopora	3
S2-A North Atoll	20150428	LJR	1	Deep	ECH	Echinopora	3
S2-A North Atoll	20150428	LJR	1	Deep	ECH	Echinopora	4
S2-A North Atoll	20150428	LJR	1	Deep	ECH	Echinopora	5
S2-A North Atoll	20150428	LJR	1	Deep	MERU	Merulina	1
S2-A North Atoll	20150428	LJR	1	Deep	MERU	Merulina	1
S2-A North Atoll	20150428	LJR	1	Deep	MERU	Merulina	1
S2-A North Atoll	20150428	LJR	1	Deep	MERU	Merulina	1
S2-A North Atoll	20150428	LJR	1	Deep	MERU	Merulina	2								1
S2-A North Atoll	20150428	LJR	1	Deep	MERU	Merulina	2								1
S2-A North Atoll	20150428	LJR	1	Deep	MERU	Merulina	2								1
S2-A North Atoll	20150428	LJR	1	Deep	MERU	Merulina	2
S2-A North Atoll	20150428	LJR	1	Deep	MERU	Merulina	2
S2-A North Atoll	20150428	LJR	1	Deep	MERU	Merulina	3
S2-A North Atoll	20150428	LJR	1	Deep	MERU	Merulina	3
S2-A North Atoll	20150428	LJR	1	Deep	MERU	Merulina	3
S2-A North Atoll	20150428	LJR	1	Deep	MERU	Merulina	3
S2-A North Atoll	20150428	LJR	1	Deep	MERU	Merulina	3
S2-A North Atoll	20150428	LJR	1	Deep	MERU	Merulina	4
S2-A North Atoll	20150428	LJR	1	Deep	HCOE	Heliopora coerulea	1
S2-A North Atoll	20150428	LJR	1	Deep	HCOE	Heliopora coerulea	1
S2-A North Atoll	20150428	LJR	1	Deep	HCOE	Heliopora coerulea	1
S2-A North Atoll	20150428	LJR	1	Deep	HCOE	Heliopora coerulea	1
S2-A North Atoll	20150428	LJR	1	Deep	HCOE	Heliopora coerulea	1
S2-A North Atoll	20150428	LJR	1	Deep	HCOE	Heliopora coerulea	2
S2-A North Atoll	20150428	LJR	1	Deep	HCOE	Heliopora coerulea	2
S2-A North Atoll	20150428	LJR	1	Deep	HCOE	Heliopora coerulea	2
S2-A North Atoll	20150428	LJR	1	Deep	HCOE	Heliopora coerulea	2
S2-A North Atoll	20150428	LJR	1	Deep	HCOE	Heliopora coerulea	2
S2-A North Atoll	20150428	LJR	1	Deep	PLAT	Scolymia	1
S2-A North Atoll	20150428	LJR	1	Deep	PLAT	Platygyra	1
S2-A North Atoll	20150428	LJR	1	Deep	PLAT	Platygyra	2					1
S2-A North Atoll	20150428	LJR	1	Deep	PLAT	Platygyra	2													1
S2-A North Atoll	20150428	LJR	1	Deep	PLAT	Platygyra	2
S2-A North Atoll	20150428	LJR	1	Deep	PLAT	Platygyra	2
S2-A North Atoll	20150428	LJR	1	Deep	PLAT	Platygyra	2
S2-A North Atoll	20150428	LJR	1	Deep	PLAT	Platygyra	2
S2-A North Atoll	20150428	LJR	1	Deep	PLAT	Platygyra	2
S2-A North Atoll	20150428	LJR	1	Deep	PLAT	Platygyra	2
S2-A North Atoll	20150428	LJR	1	Deep	PLAT	Platygyra	3
S2-A North Atoll	20150428	LJR	1	Deep	FVT	Favites	2
S2-A North Atoll	20150428	LJR	1	Deep	FVT	Favites	2
S2-A North Atoll	20150428	LJR	1	Deep	FVT	Favites	2
S2-A North Atoll	20150428	LJR	1	Deep	FVT	Favites	2
S2-A North Atoll	20150428	LJR	1	Deep	FVT	Favites	3
S2-A North Atoll	20150428	LJR	1	Deep	FVT	Favites	3
S2-A North Atoll	20150428	LJR	1	Deep	LOB	Lobophyllia	2
S2-A North Atoll	20150428	LJR	1	Deep	LOB	Lobophyllia	2
S2-A North Atoll	20150428	LJR	1	Deep	LOB	Lobophyllia	2
S2-A North Atoll	20150428	LJR	1	Deep	LOB	Lobophyllia	3																	1
S2-A North Atoll	20150428	LJR	1	Deep	LOB	Lobophyllia	3													1
S2-A North Atoll	20150428	LJR	1	Deep	FAV	Favia	1
S2-A North Atoll	20150428	LJR	1	Deep	FAV	Favia	2
S2-A North Atoll	20150428	LJR	1	Deep	FAV	Favia	2
S2-A North Atoll	20150428	LJR	1	Deep	FAV	Favia	2
S2-A North Atoll	20150428	LJR	1	Deep	FAV	Favia	2
S2-A North Atoll	20150428	LJR	1	Deep	FAV	Favia	2
S2-A North Atoll	20150428	LJR	1	Deep	FAV	Favia	3
S2-A North Atoll	20150428	LJR	1	Deep	FAV	Favia	3
S2-A North Atoll	20150428	LJR	1	Deep	FAV	Favia	3
S2-A North Atoll	20150428	LJR	1	Deep	HYD	Hydnophora	1
S2-A North Atoll	20150428	LJR	1	Deep	HYD	Hydnophora	1
S2-A North Atoll	20150428	LJR	1	Deep	HYD	Hydnophora	1
S2-A North Atoll	20150428	LJR	1	Deep	HYD	Hydnophora	1
S2-A North Atoll	20150428	LJR	1	Deep	HYD	Hydnophora	2
S2-A North Atoll	20150428	LJR	1	Deep	HYD	Hydnophora	2
S2-A North Atoll	20150428	LJR	1	Deep	HYD	Hydnophora	2
S2-A North Atoll	20150428	LJR	1	Deep	HYD	Hydnophora	2
S2-A North Atoll	20150428	LJR	1	Deep	HYD	Hydnophora	2
S2-A North Atoll	20150428	LJR	1	Deep	HYD	Hydnophora	2
S2-A North Atoll	20150428	LJR	1	Deep	HYD	Hydnophora	2
S2-A North Atoll	20150428	LJR	1	Deep	HYD	Hydnophora	2
S2-A North Atoll	20150428	LJR	1	Deep	HYD	Hydnophora	3
S2-A North Atoll	20150428	LJR	1	Deep	HYD	Hydnophora	2
S2-A North Atoll	20150428	LJR	1	Deep	LPHR	Leptoria phrygia	1
S2-A North Atoll	20150428	LJR	1	Deep	LPHR	Leptoria phrygia	1
S2-A North Atoll	20150428	LJR	1	Deep	LPHR	Leptoria phrygia	2
S2-A North Atoll	20150428	LJR	1	Deep	LPHR	Leptoria phrygia	2
S2-A North Atoll	20150428	LJR	1	Deep	SYMP	Symphyllia	3
S2-A North Atoll	20150428	LJR	2	Deep	ECH	Echinopora	2
S2-A North Atoll	20150428	LJR	2	Deep	ECH	Echinopora	2
S2-A North Atoll	20150428	LJR	2	Deep	ECH	Echinopora	2
S2-A North Atoll	20150428	LJR	2	Deep	ECH	Echinopora	2
S2-A North Atoll	20150428	LJR	2	Deep	ECH	Echinopora	2
S2-A North Atoll	20150428	LJR	2	Deep	ECH	Echinopora	3
S2-A North Atoll	20150428	LJR	2	Deep	ECH	Echinopora	3
S2-A North Atoll	20150428	LJR	2	Deep	ECH	Echinopora	4
S2-A North Atoll	20150428	LJR	2	Deep	ECH	Echinopora	2
S2-A North Atoll	20150428	LJR	2	Deep	ECH	Echinopora	3
S2-A North Atoll	20150428	LJR	2	Deep	GFAS	Galaxea fasicularis	1
S2-A North Atoll	20150428	LJR	2	Deep	GFAS	Galaxea fasicularis	1
S2-A North Atoll	20150428	LJR	2	Deep	GFAS	Galaxea fasicularis	1
S2-A North Atoll	20150428	LJR	2	Deep	GFAS	Galaxea fasicularis	1
S2-A North Atoll	20150428	LJR	2	Deep	GFAS	Galaxea fasicularis	1
S2-A North Atoll	20150428	LJR	2	Deep	GFAS	Galaxea fasicularis	1
S2-A North Atoll	20150428	LJR	2	Deep	GFAS	Galaxea fasicularis	1
S2-A North Atoll	20150428	LJR	2	Deep	GFAS	Galaxea fasicularis	1
S2-A North Atoll	20150428	LJR	2	Deep	GFAS	Galaxea fasicularis	2								1
S2-A North Atoll	20150428	LJR	2	Deep	GFAS	Galaxea fasicularis	2
S2-A North Atoll	20150428	LJR	2	Deep	DHEL	Diploastrea heliopora	5
S2-A North Atoll	20150428	LJR	2	Deep	DHEL	Diploastrea heliopora	2								1
S2-A North Atoll	20150428	LJR	2	Deep	DHEL	Diploastrea heliopora	2
S2-A North Atoll	20150428	LJR	2	Deep	DHEL	Diploastrea heliopora	2
S2-A North Atoll	20150428	LJR	2	Deep	FVT	Favites	2
S2-A North Atoll	20150428	LJR	2	Deep	FVT	Favites	2
S2-A North Atoll	20150428	LJR	2	Deep	FVT	Favites	2													1
S2-A North Atoll	20150428	LJR	2	Deep	FVT	Favites	2
S2-A North Atoll	20150428	LJR	2	Deep	FVT	Favites	2
S2-A North Atoll	20150428	LJR	2	Deep	MNTI	Montipora	1
S2-A North Atoll	20150428	LJR	2	Deep	MNTI	Montipora	2
S2-A North Atoll	20150428	LJR	2	Deep	MNTI	Montipora	2
S2-A North Atoll	20150428	LJR	2	Deep	MNTI	Montipora	2
S2-A North Atoll	20150428	LJR	2	Deep	MNTI	Montipora	2
S2-A North Atoll	20150428	LJR	2	Deep	MNTI	Montipora	2
S2-A North Atoll	20150428	LJR	2	Deep	MNTI	Montipora	2
S2-A North Atoll	20150428	LJR	2	Deep	MNTI	Montipora	2
S2-A North Atoll	20150428	LJR	2	Deep	MNTI	Montipora	2
S2-A North Atoll	20150428	LJR	2	Deep	MNTI	Montipora	2
S2-A North Atoll	20150428	LJR	2	Deep	MNTI	Montipora	2
S2-A North Atoll	20150428	LJR	2	Deep	MNTI	Montipora	3													1
S2-A North Atoll	20150428	LJR	2	Deep	HYD	Hydnophora	1
S2-A North Atoll	20150428	LJR	2	Deep	HYD	Hydnophora	1
S2-A North Atoll	20150428	LJR	2	Deep	HYD	Hydnophora	2
S2-A North Atoll	20150428	LJR	2	Deep	HYD	Hydnophora	2
S2-A North Atoll	20150428	LJR	2	Deep	HYD	Hydnophora	2
S2-A North Atoll	20150428	LJR	2	Deep	HYD	Hydnophora	2
S2-A North Atoll	20150428	LJR	2	Deep	HYD	Hydnophora	2
S2-A North Atoll	20150428	LJR	2	Deep	FNG	Fungia	2
S2-A North Atoll	20150428	LJR	2	Deep	ABRN	Acropora branching	2		1
S2-A North Atoll	20150428	LJR	2	Deep	ABRN	Acropora branching	2
S2-A North Atoll	20150428	LJR	2	Deep	ABRN	Acropora branching	2
S2-A North Atoll	20150428	LJR	2	Deep	ABRN	Acropora branching	2
S2-A North Atoll	20150428	LJR	2	Deep	ABRN	Acropora branching	2
S2-A North Atoll	20150428	LJR	2	Deep	ABRN	Acropora branching	2
S2-A North Atoll	20150428	LJR	2	Deep	ABRN	Acropora branching	2
S2-A North Atoll	20150428	LJR	2	Deep	ABRN	Acropora branching	2
S2-A North Atoll	20150428	LJR	2	Deep	ABRN	Acropora branching	2
S2-A North Atoll	20150428	LJR	2	Deep	ABRN	Acropora branching	2
S2-A North Atoll	20150428	LJR	2	Deep	ABRN	Acropora branching	2
S2-A North Atoll	20150428	LJR	2	Deep	ABRN	Acropora branching	2
S2-A North Atoll	20150428	LJR	2	Deep	ABRN	Acropora branching	2
S2-A North Atoll	20150428	LJR	2	Deep	ABRN	Acropora branching	2
S2-A North Atoll	20150428	LJR	2	Deep	ABRN	Acropora branching	2
S2-A North Atoll	20150428	LJR	2	Deep	ABRN	Acropora branching	2
S2-A North Atoll	20150428	LJR	2	Deep	ABRN	Acropora branching	2
S2-A North Atoll	20150428	LJR	2	Deep	ABRN	Acropora branching	2
S2-A North Atoll	20150428	LJR	2	Deep	ABRN	Acropora branching	2
S2-A North Atoll	20150428	LJR	2	Deep	ABRN	Acropora branching	2
S2-A North Atoll	20150428	LJR	2	Deep	ABRN	Acropora branching	2
S2-A North Atoll	20150428	LJR	2	Deep	ABRN	Acropora branching	2
S2-A North Atoll	20150428	LJR	2	Deep	ABRN	Acropora branching	2
S2-A North Atoll	20150428	LJR	2	Deep	ABRN	Acropora branching	2
S2-A North Atoll	20150428	LJR	2	Deep	ACAE	Acropora caespitose	1
S2-A North Atoll	20150428	LJR	2	Deep	ACAE	Acropora caespitose	1
S2-A North Atoll	20150428	LJR	2	Deep	ACAE	Acropora caespitose	1
S2-A North Atoll	20150428	LJR	2	Deep	ACAE	Acropora caespitose	2
S2-A North Atoll	20150428	LJR	2	Deep	ACAE	Acropora caespitose	2
S2-A North Atoll	20150428	LJR	2	Deep	ACAE	Acropora caespitose	2
S2-A North Atoll	20150428	LJR	2	Deep	ASTG	Acropora staghorn	2
S2-A North Atoll	20150428	LJR	2	Deep	ASTG	Acropora staghorn	2
S2-A North Atoll	20150428	LJR	2	Deep	ASTG	Acropora staghorn	2
S2-A North Atoll	20150428	LJR	2	Deep	ASTG	Acropora staghorn	2
S2-A North Atoll	20150428	LJR	2	Deep	ASTG	Acropora staghorn	2
S2-A North Atoll	20150428	LJR	2	Deep	ASTG	Acropora staghorn	3
S2-A North Atoll	20150428	LJR	2	Deep	ASTG	Acropora staghorn	3
S2-A North Atoll	20150428	LJR	2	Deep	ASTG	Acropora staghorn	3
S2-A North Atoll	20150428	LJR	2	Deep	ASTG	Acropora staghorn	3
S2-A North Atoll	20150428	LJR	2	Deep	ASTG	Acropora staghorn	3
S2-A North Atoll	20150428	LJR	2	Deep	ADIG	Acropora digitate	2
S2-A North Atoll	20150428	LJR	2	Deep	ATBL	Acropora table	2
S2-A North Atoll	20150428	LJR	2	Deep	ATBL	Acropora table	2
S2-A North Atoll	20150428	LJR	2	Deep	ATBL	Acropora table	2
S2-A North Atoll	20150428	LJR	2	Deep	ATBL	Acropora table	2
S2-A North Atoll	20150428	LJR	2	Deep	ATBL	Acropora table	3
S2-A North Atoll	20150428	LJR	2	Deep	ATBL	Acropora table	3
S2-A North Atoll	20150428	LJR	2	Deep	ATBL	Acropora table	3
S2-A North Atoll	20150428	LJR	2	Deep	ISO	Isopora	2
S2-A North Atoll	20150428	LJR	2	Deep	CYP	Cyphastrea	2
S2-A North Atoll	20150428	LJR	2	Deep	MLBRN	Millepora branching	2
S2-A North Atoll	20150428	LJR	2	Deep	MLBRN	Millepora branching	2
S2-A North Atoll	20150428	LJR	2	Deep	MLBRN	Millepora branching	2
S2-A North Atoll	20150428	LJR	2	Deep	MLBRN	Millepora branching	2
S2-A North Atoll	20150428	LJR	2	Deep	MLBRN	Millepora branching	3
S2-A North Atoll	20150428	LJR	2	Deep	PRUS	Porites rus	1
S2-A North Atoll	20150428	LJR	2	Deep	PRUS	Porites rus	1
S2-A North Atoll	20150428	LJR	2	Deep	PRUS	Porites rus	1
S2-A North Atoll	20150428	LJR	2	Deep	PRUS	Porites rus	2		1
S2-A North Atoll	20150428	LJR	2	Deep	PRUS	Porites rus	2								1
S2-A North Atoll	20150428	LJR	2	Deep	PRUS	Porites rus	2
S2-A North Atoll	20150428	LJR	2	Deep	PRUS	Porites rus	2
S2-A North Atoll	20150428	LJR	2	Deep	PRUS	Porites rus	2
S2-A North Atoll	20150428	LJR	2	Deep	PRUS	Porites rus	2
S2-A North Atoll	20150428	LJR	2	Deep	PRUS	Porites rus	2
S2-A North Atoll	20150428	LJR	2	Deep	PRUS	Porites rus	2
S2-A North Atoll	20150428	LJR	2	Deep	PRUS	Porites rus	2
S2-A North Atoll	20150428	LJR	2	Deep	PRUS	Porites rus	2
S2-A North Atoll	20150428	LJR	2	Deep	PRUS	Porites rus	2
S2-A North Atoll	20150428	LJR	2	Deep	PRUS	Porites rus	2
S2-A North Atoll	20150428	LJR	2	Deep	PRUS	Porites rus	2
S2-A North Atoll	20150428	LJR	2	Deep	PRUS	Porites rus	2
S2-A North Atoll	20150428	LJR	2	Deep	PRUS	Porites rus	2
S2-A North Atoll	20150428	LJR	2	Deep	PRUS	Porites rus	2
S2-A North Atoll	20150428	LJR	2	Deep	PRUS	Porites rus	3								1
S2-A North Atoll	20150428	LJR	2	Deep	PRUS	Porites rus	3													1
S2-A North Atoll	20150428	LJR	2	Deep	PRUS	Porites rus	3
S2-A North Atoll	20150428	LJR	2	Deep	PMASS	Porites massive	1
S2-A North Atoll	20150428	LJR	2	Deep	PMASS	Porites massive	2
S2-A North Atoll	20150428	LJR	2	Deep	PMASS	Porites massive	2
S2-A North Atoll	20150428	LJR	2	Deep	PMASS	Porites massive	2
S2-A North Atoll	20150428	LJR	2	Deep	PMASS	Porites massive	2
S2-A North Atoll	20150428	LJR	2	Deep	PMASS	Porites massive	2
S2-A North Atoll	20150428	LJR	2	Deep	PMASS	Porites massive	2
S2-A North Atoll	20150428	LJR	2	Deep	PMASS	Porites massive	3					1
S2-A North Atoll	20150428	LJR	2	Deep	PMASS	Porites massive	3								1
S2-A North Atoll	20150428	LJR	2	Deep	PORBR	Porites branching	1								1
S2-A North Atoll	20150428	LJR	2	Deep	PORBR	Porites branching	1
S2-A North Atoll	20150428	LJR	2	Deep	PORBR	Porites branching	2								1
S2-A North Atoll	20150428	LJR	2	Deep	PORBR	Porites branching	2								1
S2-A North Atoll	20150428	LJR	2	Deep	PORBR	Porites branching	2
S2-A North Atoll	20150428	LJR	2	Deep	PORBR	Porites branching	2
S2-A North Atoll	20150428	LJR	2	Deep	PORBR	Porites branching	2
S2-A North Atoll	20150428	LJR	2	Deep	PORBR	Porites branching	2
S2-A North Atoll	20150428	LJR	2	Deep	PORBR	Porites branching	2
S2-A North Atoll	20150428	LJR	2	Deep	PORBR	Porites branching	2
S2-A North Atoll	20150428	LJR	2	Deep	PORBR	Porites branching	2
S2-A North Atoll	20150428	LJR	2	Deep	PORBR	Porites branching	2
S2-A North Atoll	20150428	LJR	2	Deep	PORBR	Porites branching	2
S2-A North Atoll	20150428	LJR	2	Deep	PORBR	Porites branching	2
S2-A North Atoll	20150428	LJR	2	Deep	PORBR	Porites branching	2
S2-A North Atoll	20150428	LJR	2	Deep	PORBR	Porites branching	2
S2-A North Atoll	20150428	LJR	2	Deep	PORBR	Porites branching	2
S2-A North Atoll	20150428	LJR	2	Deep	PORBR	Porites branching	2
S2-A North Atoll	20150428	LJR	2	Deep	PORBR	Porites branching	2
S2-A North Atoll	20150428	LJR	2	Deep	PORBR	Porites branching	2
S2-A North Atoll	20150428	LJR	2	Deep	PORBR	Porites branching	2
S2-A North Atoll	20150428	LJR	2	Deep	PORBR	Porites branching	2
S2-A North Atoll	20150428	LJR	2	Deep	PORBR	Porites branching	3
S2-A North Atoll	20150428	LJR	2	Deep	PORBR	Porites branching	3
S2-A North Atoll	20150428	LJR	2	Deep	POC	Pocillopora	1
S2-A North Atoll	20150428	LJR	2	Deep	POC	Pocillopora	1
S2-A North Atoll	20150428	LJR	2	Deep	POC	Pocillopora	2										1
S2-A North Atoll	20150428	LJR	2	Deep	POC	Pocillopora	2								1
S2-A North Atoll	20150428	LJR	2	Deep	POC	Pocillopora	2
S2-A North Atoll	20150428	LJR	2	Deep	POC	Pocillopora	2
S2-A North Atoll	20150428	LJR	2	Deep	POC	Pocillopora	2
S2-A North Atoll	20150428	LJR	2	Deep	POC	Pocillopora	2
S2-A North Atoll	20150428	LJR	2	Deep	POC	Pocillopora	2
S2-A North Atoll	20150428	LJR	2	Deep	POC	Pocillopora	2
S2-A North Atoll	20150428	LJR	2	Deep	POC	Pocillopora	2
S2-A North Atoll	20150428	LJR	2	Deep	POC	Pocillopora	2
S2-A North Atoll	20150428	LJR	2	Deep	POC	Pocillopora	2
S2-A North Atoll	20150428	LJR	2	Deep	POC	Pocillopora	2
S2-A North Atoll	20150428	LJR	2	Deep	POC	Pocillopora	2
S2-A North Atoll	20150428	LJR	2	Deep	POC	Pocillopora	2
S2-A North Atoll	20150428	LJR	2	Deep	POC	Pocillopora	2
S2-A North Atoll	20150428	LJR	2	Deep	POC	Pocillopora	2
S2-A North Atoll	20150428	LJR	2	Deep	POC	Pocillopora	2
S2-A North Atoll	20150428	LJR	2	Deep	POC	Pocillopora	2
S2-A North Atoll	20150428	LJR	2	Deep	HCOE	Heliopora coerulea	1
S2-A North Atoll	20150428	LJR	2	Deep	HCOE	Heliopora coerulea	2
S2-A North Atoll	20150428	LJR	2	Deep	HCOE	Heliopora coerulea	2
S2-A North Atoll	20150428	LJR	2	Deep	HCOE	Heliopora coerulea	2
S2-A North Atoll	20150428	LJR	2	Deep	PAV	Pavona	2
S2-A North Atoll	20150428	LJR	2	Deep	PAV	Pavona	3
S2-A North Atoll	20150428	LJR	2	Deep	LOB	Lobophyllia	2
S2-A North Atoll	20150428	LJR	2	Deep	LOB	Lobophyllia	3
S2-A North Atoll	20150428	LJR	2	Deep	LOB	Lobophyllia	3
S2-A North Atoll	20150428	LJR	2	Deep	GNIA	Goniastrea	1
S2-A North Atoll	20150428	LJR	2	Deep	GNIA	Goniastrea	1
S2-A North Atoll	20150428	LJR	2	Deep	GNIA	Goniastrea	2								1
S2-A North Atoll	20150428	LJR	2	Deep	GNIA	Goniastrea	2					1
S2-A North Atoll	20150428	LJR	2	Deep	GNIA	Goniastrea	2
S2-A North Atoll	20150428	LJR	2	Deep	GNIA	Goniastrea	2
S2-A North Atoll	20150428	LJR	2	Deep	GNIA	Goniastrea	2
S2-A North Atoll	20150428	LJR	2	Deep	GNIA	Goniastrea	2
S2-A North Atoll	20150428	LJR	2	Deep	GNIA	Goniastrea	3
S2-A North Atoll	20150428	LJR	2	Deep	FAV	Favia	1
S2-A North Atoll	20150428	LJR	2	Deep	FAV	Favia	2					1
S2-A North Atoll	20150428	LJR	2	Deep	FAV	Favia	2														1
S2-A North Atoll	20150428	LJR	2	Deep	FAV	Favia	2
S2-A North Atoll	20150428	LJR	2	Deep	FAV	Favia	2
S2-A North Atoll	20150428	LJR	2	Deep	FAV	Favia	2
S2-A North Atoll	20150428	LJR	2	Deep	FAV	Favia	2
S2-A North Atoll	20150428	LJR	2	Deep	FAV	Favia	2
S2-A North Atoll	20150428	LJR	2	Deep	FAV	Favia	3
S2-A North Atoll	20150428	LJR	2	Deep	FAV	Favia	3
S2-A North Atoll	20150428	LJR	2	Deep	LPHR	Leptoria phrygia	1
S2-A North Atoll	20150428	LJR	2	Deep	LPHR	Leptoria phrygia	2
S2-A North Atoll	20150428	LJR	2	Deep	PLAT	Platygyra	1
S2-A North Atoll	20150428	LJR	2	Deep	PLAT	Platygyra	2
S2-A North Atoll	20150428	LJR	2	Deep	PLAT	Platygyra	2
S2-A North Atoll	20150428	LJR	2	Deep	PLAT	Platygyra	2
S2-A North Atoll	20150428	LJR	2	Deep	PLAT	Platygyra	2
S2-A North Atoll	20150428	LJR	2	Deep	ECH	Echinophyllia	2
S2-A North Atoll	20150428	LJR	2	Deep	ECH	Echinophyllia	3								1
S2-A North Atoll	20150428	LJR	2	Deep	SPIS	Stylophora pistillata	2													1
S2-A North Atoll	20150428	LJR	2	Deep	SPIS	Stylophora pistillata	2													1
S2-A North Atoll	20150428	LJR	2	Deep	SPIS	Stylophora pistillata	2													1
S2-A North Atoll	20150428	LJR	2	Deep	SPIS	Stylophora pistillata	2
S2-A North Atoll	20150428	LJR	2	Deep	SPIS	Stylophora pistillata	2
S2-A North Atoll	20150428	LJR	2	Deep	SPIS	Stylophora pistillata	2
S2-A North Atoll	20150428	LJR	2	Deep	SPIS	Stylophora pistillata	2
S2-A North Atoll	20150428	LJR	2	Deep	SPIS	Stylophora pistillata	2
S2-A North Atoll	20150428	LJR	2	Deep	SPIS	Stylophora pistillata	2
S2-A North Atoll	20150428	LJR	2	Deep	SPIS	Stylophora pistillata	2
S2-A North Atoll	20150428	LJR	2	Deep	SPIS	Stylophora pistillata	2
S2-A North Atoll	20150429	LJR	1	Shallow	ACAE	Acropora caespitose	1
S2-A North Atoll	20150429	LJR	1	Shallow	ACAE	Acropora caespitose	1
S2-A North Atoll	20150429	LJR	1	Shallow	ACAE	Acropora caespitose	1
S2-A North Atoll	20150429	LJR	1	Shallow	ACAE	Acropora caespitose	1
S2-A North Atoll	20150429	LJR	1	Shallow	ACAE	Acropora caespitose	1
S2-A North Atoll	20150429	LJR	1	Shallow	ACAE	Acropora caespitose	1
S2-A North Atoll	20150429	LJR	1	Shallow	ACAE	Acropora caespitose	1
S2-A North Atoll	20150429	LJR	1	Shallow	ACAE	Acropora caespitose	1
S2-A North Atoll	20150429	LJR	1	Shallow	ACAE	Acropora caespitose	1
S2-A North Atoll	20150429	LJR	1	Shallow	ACAE	Acropora caespitose	1
S2-A North Atoll	20150429	LJR	1	Shallow	ACAE	Acropora caespitose	1
S2-A North Atoll	20150429	LJR	1	Shallow	ACAE	Acropora caespitose	1
S2-A North Atoll	20150429	LJR	1	Shallow	ACAE	Acropora caespitose	1
S2-A North Atoll	20150429	LJR	1	Shallow	ACAE	Acropora caespitose	1
S2-A North Atoll	20150429	LJR	1	Shallow	ACAE	Acropora caespitose	1
S2-A North Atoll	20150429	LJR	1	Shallow	ACAE	Acropora caespitose	1
S2-A North Atoll	20150429	LJR	1	Shallow	ACAE	Acropora caespitose	1
S2-A North Atoll	20150429	LJR	1	Shallow	ACAE	Acropora caespitose	1
S2-A North Atoll	20150429	LJR	1	Shallow	ACAE	Acropora caespitose	1
S2-A North Atoll	20150429	LJR	1	Shallow	ACAE	Acropora caespitose	1
S2-A North Atoll	20150429	LJR	1	Shallow	ACAE	Acropora caespitose	1
S2-A North Atoll	20150429	LJR	1	Shallow	ACAE	Acropora caespitose	1
S2-A North Atoll	20150429	LJR	1	Shallow	ACAE	Acropora caespitose	1
S2-A North Atoll	20150429	LJR	1	Shallow	ACAE	Acropora caespitose	1
S2-A North Atoll	20150429	LJR	1	Shallow	ACAE	Acropora caespitose	1
S2-A North Atoll	20150429	LJR	1	Shallow	ACAE	Acropora caespitose	1
S2-A North Atoll	20150429	LJR	1	Shallow	ACAE	Acropora caespitose	1
S2-A North Atoll	20150429	LJR	1	Shallow	ACAE	Acropora caespitose	1
S2-A North Atoll	20150429	LJR	1	Shallow	ACAE	Acropora caespitose	1
S2-A North Atoll	20150429	LJR	1	Shallow	ACAE	Acropora caespitose	1
S2-A North Atoll	20150429	LJR	1	Shallow	ACAE	Acropora caespitose	1
S2-A North Atoll	20150429	LJR	1	Shallow	ACAE	Acropora caespitose	1
S2-A North Atoll	20150429	LJR	1	Shallow	ACAE	Acropora caespitose	1
S2-A North Atoll	20150429	LJR	1	Shallow	ACAE	Acropora caespitose	1
S2-A North Atoll	20150429	LJR	1	Shallow	ACAE	Acropora caespitose	1
S2-A North Atoll	20150429	LJR	1	Shallow	ACAE	Acropora caespitose	1
S2-A North Atoll	20150429	LJR	1	Shallow	ACAE	Acropora caespitose	1
S2-A North Atoll	20150429	LJR	1	Shallow	ACAE	Acropora caespitose	1
S2-A North Atoll	20150429	LJR	1	Shallow	ACAE	Acropora caespitose	1
S2-A North Atoll	20150429	LJR	1	Shallow	ACAE	Acropora caespitose	1
S2-A North Atoll	20150429	LJR	1	Shallow	ACAE	Acropora caespitose	1
S2-A North Atoll	20150429	LJR	1	Shallow	ACAE	Acropora caespitose	1
S2-A North Atoll	20150429	LJR	1	Shallow	ACAE	Acropora caespitose	1
S2-A North Atoll	20150429	LJR	1	Shallow	ACAE	Acropora caespitose	1
S2-A North Atoll	20150429	LJR	1	Shallow	ACAE	Acropora caespitose	1
S2-A North Atoll	20150429	LJR	1	Shallow	ACAE	Acropora caespitose	1
S2-A North Atoll	20150429	LJR	1	Shallow	ACAE	Acropora caespitose	1
S2-A North Atoll	20150429	LJR	1	Shallow	ACAE	Acropora caespitose	1
S2-A North Atoll	20150429	LJR	1	Shallow	ACAE	Acropora caespitose	1
S2-A North Atoll	20150429	LJR	1	Shallow	ACAE	Acropora caespitose	1
S2-A North Atoll	20150429	LJR	1	Shallow	ACAE	Acropora caespitose	1
S2-A North Atoll	20150429	LJR	1	Shallow	ACAE	Acropora caespitose	1
S2-A North Atoll	20150429	LJR	1	Shallow	ACAE	Acropora caespitose	1
S2-A North Atoll	20150429	LJR	1	Shallow	ACAE	Acropora caespitose	1
S2-A North Atoll	20150429	LJR	1	Shallow	ACAE	Acropora caespitose	1
S2-A North Atoll	20150429	LJR	1	Shallow	ACAE	Acropora caespitose	1
S2-A North Atoll	20150429	LJR	1	Shallow	ACAE	Acropora caespitose	1
S2-A North Atoll	20150429	LJR	1	Shallow	ACAE	Acropora caespitose	1
S2-A North Atoll	20150429	LJR	1	Shallow	ACAE	Acropora caespitose	1
S2-A North Atoll	20150429	LJR	1	Shallow	ACAE	Acropora caespitose	1
S2-A North Atoll	20150429	LJR	1	Shallow	ACAE	Acropora caespitose	1
S2-A North Atoll	20150429	LJR	1	Shallow	ACAE	Acropora caespitose	1
S2-A North Atoll	20150429	LJR	1	Shallow	ACAE	Acropora caespitose	1
S2-A North Atoll	20150429	LJR	1	Shallow	ACAE	Acropora caespitose	1
S2-A North Atoll	20150429	LJR	1	Shallow	ACAE	Acropora caespitose	1
S2-A North Atoll	20150429	LJR	1	Shallow	ACAE	Acropora caespitose	1
S2-A North Atoll	20150429	LJR	1	Shallow	ACAE	Acropora caespitose	1
S2-A North Atoll	20150429	LJR	1	Shallow	ACAE	Acropora caespitose	1
S2-A North Atoll	20150429	LJR	1	Shallow	ACAE	Acropora caespitose	1
S2-A North Atoll	20150429	LJR	1	Shallow	ACAE	Acropora caespitose	1
S2-A North Atoll	20150429	LJR	1	Shallow	ACAE	Acropora caespitose	1
S2-A North Atoll	20150429	LJR	1	Shallow	ACAE	Acropora caespitose	1
S2-A North Atoll	20150429	LJR	1	Shallow	ACAE	Acropora caespitose	1
S2-A North Atoll	20150429	LJR	1	Shallow	ACAE	Acropora caespitose	1
S2-A North Atoll	20150429	LJR	1	Shallow	ACAE	Acropora caespitose	1
S2-A North Atoll	20150429	LJR	1	Shallow	ACAE	Acropora caespitose	1
S2-A North Atoll	20150429	LJR	1	Shallow	ACAE	Acropora caespitose	1
S2-A North Atoll	20150429	LJR	1	Shallow	ACAE	Acropora caespitose	1
S2-A North Atoll	20150429	LJR	1	Shallow	ACAE	Acropora caespitose	1
S2-A North Atoll	20150429	LJR	1	Shallow	ACAE	Acropora caespitose	1
S2-A North Atoll	20150429	LJR	1	Shallow	ACAE	Acropora caespitose	1
S2-A North Atoll	20150429	LJR	1	Shallow	ACAE	Acropora caespitose	1
S2-A North Atoll	20150429	LJR	1	Shallow	ACAE	Acropora caespitose	1
S2-A North Atoll	20150429	LJR	1	Shallow	ACAE	Acropora caespitose	1
S2-A North Atoll	20150429	LJR	1	Shallow	ACAE	Acropora caespitose	1
S2-A North Atoll	20150429	LJR	1	Shallow	ACAE	Acropora caespitose	1
S2-A North Atoll	20150429	LJR	1	Shallow	ACAE	Acropora caespitose	1
S2-A North Atoll	20150429	LJR	1	Shallow	ACAE	Acropora caespitose	1
S2-A North Atoll	20150429	LJR	1	Shallow	ACAE	Acropora caespitose	1
S2-A North Atoll	20150429	LJR	1	Shallow	ACAE	Acropora caespitose	1
S2-A North Atoll	20150429	LJR	1	Shallow	ACAE	Acropora caespitose	1
S2-A North Atoll	20150429	LJR	1	Shallow	ACAE	Acropora caespitose	1
S2-A North Atoll	20150429	LJR	1	Shallow	ACAE	Acropora caespitose	1
S2-A North Atoll	20150429	LJR	1	Shallow	ACAE	Acropora caespitose	1
S2-A North Atoll	20150429	LJR	1	Shallow	ACAE	Acropora caespitose	1
S2-A North Atoll	20150429	LJR	1	Shallow	ACAE	Acropora caespitose	1
S2-A North Atoll	20150429	LJR	1	Shallow	ACAE	Acropora caespitose	1
S2-A North Atoll	20150429	LJR	1	Shallow	ACAE	Acropora caespitose	1
S2-A North Atoll	20150429	LJR	1	Shallow	ACAE	Acropora caespitose	1
S2-A North Atoll	20150429	LJR	1	Shallow	ACAE	Acropora caespitose	1
S2-A North Atoll	20150429	LJR	1	Shallow	ACAE	Acropora caespitose	1
S2-A North Atoll	20150429	LJR	1	Shallow	ACAE	Acropora caespitose	1
S2-A North Atoll	20150429	LJR	1	Shallow	ACAE	Acropora caespitose	1
S2-A North Atoll	20150429	LJR	1	Shallow	ACAE	Acropora caespitose	1
S2-A North Atoll	20150429	LJR	1	Shallow	ACAE	Acropora caespitose	1
S2-A North Atoll	20150429	LJR	1	Shallow	ACAE	Acropora caespitose	1
S2-A North Atoll	20150429	LJR	1	Shallow	ACAE	Acropora caespitose	1
S2-A North Atoll	20150429	LJR	1	Shallow	ACAE	Acropora caespitose	1
S2-A North Atoll	20150429	LJR	1	Shallow	ACAE	Acropora caespitose	1
S2-A North Atoll	20150429	LJR	1	Shallow	ACAE	Acropora caespitose	1
S2-A North Atoll	20150429	LJR	1	Shallow	ACAE	Acropora caespitose	1
S2-A North Atoll	20150429	LJR	1	Shallow	ACAE	Acropora caespitose	1
S2-A North Atoll	20150429	LJR	1	Shallow	ACAE	Acropora caespitose	1
S2-A North Atoll	20150429	LJR	1	Shallow	ACAE	Acropora caespitose	1
S2-A North Atoll	20150429	LJR	1	Shallow	ACAE	Acropora caespitose	1
S2-A North Atoll	20150429	LJR	1	Shallow	ACAE	Acropora caespitose	1
S2-A North Atoll	20150429	LJR	1	Shallow	ACAE	Acropora caespitose	1
S2-A North Atoll	20150429	LJR	1	Shallow	ACAE	Acropora caespitose	1
S2-A North Atoll	20150429	LJR	1	Shallow	ACAE	Acropora caespitose	1
S2-A North Atoll	20150429	LJR	1	Shallow	ACAE	Acropora caespitose	1
S2-A North Atoll	20150429	LJR	1	Shallow	ACAE	Acropora caespitose	1
S2-A North Atoll	20150429	LJR	1	Shallow	ACAE	Acropora caespitose	1
S2-A North Atoll	20150429	LJR	1	Shallow	ACAE	Acropora caespitose	1
S2-A North Atoll	20150429	LJR	1	Shallow	ACAE	Acropora caespitose	1
S2-A North Atoll	20150429	LJR	1	Shallow	ACAE	Acropora caespitose	1
S2-A North Atoll	20150429	LJR	1	Shallow	ACAE	Acropora caespitose	1
S2-A North Atoll	20150429	LJR	1	Shallow	ACAE	Acropora caespitose	1
S2-A North Atoll	20150429	LJR	1	Shallow	ACAE	Acropora caespitose	1
S2-A North Atoll	20150429	LJR	1	Shallow	ACAE	Acropora caespitose	1
S2-A North Atoll	20150429	LJR	1	Shallow	ACAE	Acropora caespitose	1
S2-A North Atoll	20150429	LJR	1	Shallow	ACAE	Acropora caespitose	1
S2-A North Atoll	20150429	LJR	1	Shallow	ACAE	Acropora caespitose	1
S2-A North Atoll	20150429	LJR	1	Shallow	ACAE	Acropora caespitose	1
S2-A North Atoll	20150429	LJR	1	Shallow	ACAE	Acropora caespitose	1
S2-A North Atoll	20150429	LJR	1	Shallow	ACAE	Acropora caespitose	1
S2-A North Atoll	20150429	LJR	1	Shallow	ACAE	Acropora caespitose	1
S2-A North Atoll	20150429	LJR	1	Shallow	ACAE	Acropora caespitose	1
S2-A North Atoll	20150429	LJR	1	Shallow	ACAE	Acropora caespitose	1
S2-A North Atoll	20150429	LJR	1	Shallow	ACAE	Acropora caespitose	1
S2-A North Atoll	20150429	LJR	1	Shallow	ACAE	Acropora caespitose	1
S2-A North Atoll	20150429	LJR	1	Shallow	ACAE	Acropora caespitose	1
S2-A North Atoll	20150429	LJR	1	Shallow	ACAE	Acropora caespitose	1
S2-A North Atoll	20150429	LJR	1	Shallow	ACAE	Acropora caespitose	1
S2-A North Atoll	20150429	LJR	1	Shallow	ACAE	Acropora caespitose	1
S2-A North Atoll	20150429	LJR	1	Shallow	ACAE	Acropora caespitose	1
S2-A North Atoll	20150429	LJR	1	Shallow	ACAE	Acropora caespitose	1
S2-A North Atoll	20150429	LJR	1	Shallow	ACAE	Acropora caespitose	1
S2-A North Atoll	20150429	LJR	1	Shallow	ACAE	Acropora caespitose	1
S2-A North Atoll	20150429	LJR	1	Shallow	ACAE	Acropora caespitose	1
S2-A North Atoll	20150429	LJR	1	Shallow	ACAE	Acropora caespitose	1
S2-A North Atoll	20150429	LJR	1	Shallow	ACAE	Acropora caespitose	1
S2-A North Atoll	20150429	LJR	1	Shallow	ACAE	Acropora caespitose	1
S2-A North Atoll	20150429	LJR	1	Shallow	ACAE	Acropora caespitose	1
S2-A North Atoll	20150429	LJR	1	Shallow	ACAE	Acropora caespitose	1
S2-A North Atoll	20150429	LJR	1	Shallow	ACAE	Acropora caespitose	1
S2-A North Atoll	20150429	LJR	1	Shallow	ACAE	Acropora caespitose	1
S2-A North Atoll	20150429	LJR	1	Shallow	ACAE	Acropora caespitose	1
S2-A North Atoll	20150429	LJR	1	Shallow	ACAE	Acropora caespitose	1
S2-A North Atoll	20150429	LJR	1	Shallow	ACAE	Acropora caespitose	1
S2-A North Atoll	20150429	LJR	1	Shallow	ACAE	Acropora caespitose	1
S2-A North Atoll	20150429	LJR	1	Shallow	ACAE	Acropora caespitose	1
S2-A North Atoll	20150429	LJR	1	Shallow	ACAE	Acropora caespitose	1
S2-A North Atoll	20150429	LJR	1	Shallow	ACAE	Acropora caespitose	1
S2-A North Atoll	20150429	LJR	1	Shallow	ACAE	Acropora caespitose	1
S2-A North Atoll	20150429	LJR	1	Shallow	ACAE	Acropora caespitose	1
S2-A North Atoll	20150429	LJR	1	Shallow	ACAE	Acropora caespitose	1
S2-A North Atoll	20150429	LJR	1	Shallow	ACAE	Acropora caespitose	1
S2-A North Atoll	20150429	LJR	1	Shallow	ACAE	Acropora caespitose	1
S2-A North Atoll	20150429	LJR	1	Shallow	ACAE	Acropora caespitose	1
S2-A North Atoll	20150429	LJR	1	Shallow	ACAE	Acropora caespitose	1
S2-A North Atoll	20150429	LJR	1	Shallow	ACAE	Acropora caespitose	1
S2-A North Atoll	20150429	LJR	1	Shallow	ACAE	Acropora caespitose	1
S2-A North Atoll	20150429	LJR	1	Shallow	ACAE	Acropora caespitose	1
S2-A North Atoll	20150429	LJR	1	Shallow	ACAE	Acropora caespitose	1
S2-A North Atoll	20150429	LJR	1	Shallow	ACAE	Acropora caespitose	1
S2-A North Atoll	20150429	LJR	1	Shallow	ACAE	Acropora caespitose	1
S2-A North Atoll	20150429	LJR	1	Shallow	ACAE	Acropora caespitose	1
S2-A North Atoll	20150429	LJR	1	Shallow	ACAE	Acropora caespitose	1
S2-A North Atoll	20150429	LJR	1	Shallow	ACAE	Acropora caespitose	1
S2-A North Atoll	20150429	LJR	1	Shallow	ACAE	Acropora caespitose	1
S2-A North Atoll	20150429	LJR	1	Shallow	ACAE	Acropora caespitose	1
S2-A North Atoll	20150429	LJR	1	Shallow	ACAE	Acropora caespitose	1
S2-A North Atoll	20150429	LJR	1	Shallow	ACAE	Acropora caespitose	1
S2-A North Atoll	20150429	LJR	1	Shallow	ACAE	Acropora caespitose	1
S2-A North Atoll	20150429	LJR	1	Shallow	ACAE	Acropora caespitose	1
S2-A North Atoll	20150429	LJR	1	Shallow	ACAE	Acropora caespitose	1
S2-A North Atoll	20150429	LJR	1	Shallow	ACAE	Acropora caespitose	1
S2-A North Atoll	20150429	LJR	1	Shallow	ACAE	Acropora caespitose	1
S2-A North Atoll	20150429	LJR	1	Shallow	ACAE	Acropora caespitose	1
S2-A North Atoll	20150429	LJR	1	Shallow	ACAE	Acropora caespitose	1
S2-A North Atoll	20150429	LJR	1	Shallow	ACAE	Acropora caespitose	1
S2-A North Atoll	20150429	LJR	1	Shallow	ACAE	Acropora caespitose	1
S2-A North Atoll	20150429	LJR	1	Shallow	ACAE	Acropora caespitose	1
S2-A North Atoll	20150429	LJR	1	Shallow	ACAE	Acropora caespitose	1
S2-A North Atoll	20150429	LJR	1	Shallow	ACAE	Acropora caespitose	1
S2-A North Atoll	20150429	LJR	1	Shallow	ACAE	Acropora caespitose	1
S2-A North Atoll	20150429	LJR	1	Shallow	ACAE	Acropora caespitose	1
S2-A North Atoll	20150429	LJR	1	Shallow	ACAE	Acropora caespitose	1
S2-A North Atoll	20150429	LJR	1	Shallow	ACAE	Acropora caespitose	1
S2-A North Atoll	20150429	LJR	1	Shallow	ACAE	Acropora caespitose	1
S2-A North Atoll	20150429	LJR	1	Shallow	ACAE	Acropora caespitose	1
S2-A North Atoll	20150429	LJR	1	Shallow	ACAE	Acropora caespitose	1
S2-A North Atoll	20150429	LJR	1	Shallow	ACAE	Acropora caespitose	1
S2-A North Atoll	20150429	LJR	1	Shallow	ACAE	Acropora caespitose	1
S2-A North Atoll	20150429	LJR	1	Shallow	ACAE	Acropora caespitose	1
S2-A North Atoll	20150429	LJR	1	Shallow	ACAE	Acropora caespitose	1
S2-A North Atoll	20150429	LJR	1	Shallow	ACAE	Acropora caespitose	1
S2-A North Atoll	20150429	LJR	1	Shallow	ACAE	Acropora caespitose	1
S2-A North Atoll	20150429	LJR	1	Shallow	ACAE	Acropora caespitose	1
S2-A North Atoll	20150429	LJR	1	Shallow	ACAE	Acropora caespitose	1
S2-A North Atoll	20150429	LJR	1	Shallow	ACAE	Acropora caespitose	1
S2-A North Atoll	20150429	LJR	1	Shallow	ACAE	Acropora caespitose	1
S2-A North Atoll	20150429	LJR	1	Shallow	ACAE	Acropora caespitose	1
S2-A North Atoll	20150429	LJR	1	Shallow	ACAE	Acropora caespitose	1
S2-A North Atoll	20150429	LJR	1	Shallow	ACAE	Acropora caespitose	1
S2-A North Atoll	20150429	LJR	1	Shallow	ACAE	Acropora caespitose	1
S2-A North Atoll	20150429	LJR	1	Shallow	ACAE	Acropora caespitose	1
S2-A North Atoll	20150429	LJR	1	Shallow	ACAE	Acropora caespitose	1
S2-A North Atoll	20150429	LJR	1	Shallow	ACAE	Acropora caespitose	1
S2-A North Atoll	20150429	LJR	1	Shallow	ACAE	Acropora caespitose	1
S2-A North Atoll	20150429	LJR	1	Shallow	ACAE	Acropora caespitose	1
S2-A North Atoll	20150429	LJR	1	Shallow	ACAE	Acropora caespitose	1
S2-A North Atoll	20150429	LJR	1	Shallow	ACAE	Acropora caespitose	1
S2-A North Atoll	20150429	LJR	1	Shallow	ACAE	Acropora caespitose	1
S2-A North Atoll	20150429	LJR	1	Shallow	ACAE	Acropora caespitose	1
S2-A North Atoll	20150429	LJR	1	Shallow	ACAE	Acropora caespitose	1
S2-A North Atoll	20150429	LJR	1	Shallow	ACAE	Acropora caespitose	1
S2-A North Atoll	20150429	LJR	1	Shallow	ACAE	Acropora caespitose	1
S2-A North Atoll	20150429	LJR	1	Shallow	ACAE	Acropora caespitose	1
S2-A North Atoll	20150429	LJR	1	Shallow	ACAE	Acropora caespitose	1
S2-A North Atoll	20150429	LJR	1	Shallow	ACAE	Acropora caespitose	1
S2-A North Atoll	20150429	LJR	1	Shallow	ACAE	Acropora caespitose	1
S2-A North Atoll	20150429	LJR	1	Shallow	ACAE	Acropora caespitose	1
S2-A North Atoll	20150429	LJR	1	Shallow	ACAE	Acropora caespitose	1
S2-A North Atoll	20150429	LJR	1	Shallow	ACAE	Acropora caespitose	1
S2-A North Atoll	20150429	LJR	1	Shallow	ACAE	Acropora caespitose	1
S2-A North Atoll	20150429	LJR	1	Shallow	ACAE	Acropora caespitose	1
S2-A North Atoll	20150429	LJR	1	Shallow	ACAE	Acropora caespitose	1
S2-A North Atoll	20150429	LJR	1	Shallow	ACAE	Acropora caespitose	1
S2-A North Atoll	20150429	LJR	1	Shallow	ACAE	Acropora caespitose	1
S2-A North Atoll	20150429	LJR	1	Shallow	ACAE	Acropora caespitose	1
S2-A North Atoll	20150429	LJR	1	Shallow	ACAE	Acropora caespitose	1
S2-A North Atoll	20150429	LJR	1	Shallow	ACAE	Acropora caespitose	1
S2-A North Atoll	20150429	LJR	1	Shallow	ACAE	Acropora caespitose	1
S2-A North Atoll	20150429	LJR	1	Shallow	ACAE	Acropora caespitose	1
S2-A North Atoll	20150429	LJR	1	Shallow	ACAE	Acropora caespitose	1
S2-A North Atoll	20150429	LJR	1	Shallow	ACAE	Acropora caespitose	1
S2-A North Atoll	20150429	LJR	1	Shallow	ACAE	Acropora caespitose	1
S2-A North Atoll	20150429	LJR	1	Shallow	ACAE	Acropora caespitose	1
S2-A North Atoll	20150429	LJR	1	Shallow	ACAE	Acropora caespitose	1
S2-A North Atoll	20150429	LJR	1	Shallow	ACAE	Acropora caespitose	1
S2-A North Atoll	20150429	LJR	1	Shallow	ACAE	Acropora caespitose	1
S2-A North Atoll	20150429	LJR	1	Shallow	ACAE	Acropora caespitose	1
S2-A North Atoll	20150429	LJR	1	Shallow	ACAE	Acropora caespitose	1
S2-A North Atoll	20150429	LJR	1	Shallow	ACAE	Acropora caespitose	1
S2-A North Atoll	20150429	LJR	1	Shallow	ACAE	Acropora caespitose	1
S2-A North Atoll	20150429	LJR	1	Shallow	ACAE	Acropora caespitose	1
S2-A North Atoll	20150429	LJR	1	Shallow	ACAE	Acropora caespitose	1
S2-A North Atoll	20150429	LJR	1	Shallow	ACAE	Acropora caespitose	1
S2-A North Atoll	20150429	LJR	1	Shallow	ACAE	Acropora caespitose	1
S2-A North Atoll	20150429	LJR	1	Shallow	ACAE	Acropora caespitose	1
S2-A North Atoll	20150429	LJR	1	Shallow	ACAE	Acropora caespitose	1
S2-A North Atoll	20150429	LJR	1	Shallow	ACAE	Acropora caespitose	1
S2-A North Atoll	20150429	LJR	1	Shallow	ACAE	Acropora caespitose	1
S2-A North Atoll	20150429	LJR	1	Shallow	ACAE	Acropora caespitose	1
S2-A North Atoll	20150429	LJR	1	Shallow	ACAE	Acropora caespitose	1
S2-A North Atoll	20150429	LJR	1	Shallow	ACAE	Acropora caespitose	1
S2-A North Atoll	20150429	LJR	1	Shallow	ACAE	Acropora caespitose	1
S2-A North Atoll	20150429	LJR	1	Shallow	ACAE	Acropora caespitose	1
S2-A North Atoll	20150429	LJR	1	Shallow	ACAE	Acropora caespitose	1
S2-A North Atoll	20150429	LJR	1	Shallow	ACAE	Acropora caespitose	1
S2-A North Atoll	20150429	LJR	1	Shallow	ACAE	Acropora caespitose	1
S2-A North Atoll	20150429	LJR	1	Shallow	ACAE	Acropora caespitose	1
S2-A North Atoll	20150429	LJR	1	Shallow	ACAE	Acropora caespitose	1
S2-A North Atoll	20150429	LJR	1	Shallow	ACAE	Acropora caespitose	1
S2-A North Atoll	20150429	LJR	1	Shallow	ACAE	Acropora caespitose	1
S2-A North Atoll	20150429	LJR	1	Shallow	ACAE	Acropora caespitose	1
S2-A North Atoll	20150429	LJR	1	Shallow	ACAE	Acropora caespitose	1
S2-A North Atoll	20150429	LJR	1	Shallow	ACAE	Acropora caespitose	1
S2-A North Atoll	20150429	LJR	1	Shallow	ACAE	Acropora caespitose	1
S2-A North Atoll	20150429	LJR	1	Shallow	ACAE	Acropora caespitose	1
S2-A North Atoll	20150429	LJR	1	Shallow	ACAE	Acropora caespitose	1
S2-A North Atoll	20150429	LJR	1	Shallow	ACAE	Acropora caespitose	1
S2-A North Atoll	20150429	LJR	1	Shallow	ACAE	Acropora caespitose	1
S2-A North Atoll	20150429	LJR	1	Shallow	ACAE	Acropora caespitose	1
S2-A North Atoll	20150429	LJR	1	Shallow	ACAE	Acropora caespitose	1
S2-A North Atoll	20150429	LJR	1	Shallow	ACAE	Acropora caespitose	1
S2-A North Atoll	20150429	LJR	1	Shallow	ACAE	Acropora caespitose	1
S2-A North Atoll	20150429	LJR	1	Shallow	ACAE	Acropora caespitose	1
S2-A North Atoll	20150429	LJR	1	Shallow	ACAE	Acropora caespitose	1
S2-A North Atoll	20150429	LJR	1	Shallow	ACAE	Acropora caespitose	1
S2-A North Atoll	20150429	LJR	1	Shallow	ACAE	Acropora caespitose	1
S2-A North Atoll	20150429	LJR	1	Shallow	ACAE	Acropora caespitose	1
S2-A North Atoll	20150429	LJR	1	Shallow	ACAE	Acropora caespitose	1
S2-A North Atoll	20150429	LJR	1	Shallow	ACAE	Acropora caespitose	1
S2-A North Atoll	20150429	LJR	1	Shallow	ACAE	Acropora caespitose	1
S2-A North Atoll	20150429	LJR	1	Shallow	ACAE	Acropora caespitose	1
S2-A North Atoll	20150429	LJR	1	Shallow	ACAE	Acropora caespitose	1
S2-A North Atoll	20150429	LJR	1	Shallow	ACAE	Acropora caespitose	1
S2-A North Atoll	20150429	LJR	1	Shallow	ACAE	Acropora caespitose	1
S2-A North Atoll	20150429	LJR	1	Shallow	ACAE	Acropora caespitose	1
S2-A North Atoll	20150429	LJR	1	Shallow	ACAE	Acropora caespitose	1
S2-A North Atoll	20150429	LJR	1	Shallow	ACAE	Acropora caespitose	1
S2-A North Atoll	20150429	LJR	1	Shallow	ACAE	Acropora caespitose	1
S2-A North Atoll	20150429	LJR	1	Shallow	ACAE	Acropora caespitose	1
S2-A North Atoll	20150429	LJR	1	Shallow	ACAE	Acropora caespitose	1
S2-A North Atoll	20150429	LJR	1	Shallow	ACAE	Acropora caespitose	1
S2-A North Atoll	20150429	LJR	1	Shallow	ACAE	Acropora caespitose	1
S2-A North Atoll	20150429	LJR	1	Shallow	ACAE	Acropora caespitose	1
S2-A North Atoll	20150429	LJR	1	Shallow	ACAE	Acropora caespitose	1
S2-A North Atoll	20150429	LJR	1	Shallow	ACAE	Acropora caespitose	1
S2-A North Atoll	20150429	LJR	1	Shallow	ACAE	Acropora caespitose	1
S2-A North Atoll	20150429	LJR	1	Shallow	ACAE	Acropora caespitose	1
S2-A North Atoll	20150429	LJR	1	Shallow	ACAE	Acropora caespitose	1
S2-A North Atoll	20150429	LJR	1	Shallow	ACAE	Acropora caespitose	1
S2-A North Atoll	20150429	LJR	1	Shallow	ACAE	Acropora caespitose	1
S2-A North Atoll	20150429	LJR	1	Shallow	ACAE	Acropora caespitose	1
S2-A North Atoll	20150429	LJR	1	Shallow	ACAE	Acropora caespitose	1
S2-A North Atoll	20150429	LJR	1	Shallow	ACAE	Acropora caespitose	1
S2-A North Atoll	20150429	LJR	1	Shallow	ACAE	Acropora caespitose	1
S2-A North Atoll	20150429	LJR	1	Shallow	ACAE	Acropora caespitose	1
S2-A North Atoll	20150429	LJR	1	Shallow	ACAE	Acropora caespitose	1
S2-A North Atoll	20150429	LJR	1	Shallow	ACAE	Acropora caespitose	1
S2-A North Atoll	20150429	LJR	1	Shallow	ACAE	Acropora caespitose	1
S2-A North Atoll	20150429	LJR	1	Shallow	ACAE	Acropora caespitose	1
S2-A North Atoll	20150429	LJR	1	Shallow	ACAE	Acropora caespitose	1
S2-A North Atoll	20150429	LJR	1	Shallow	ACAE	Acropora caespitose	1
S2-A North Atoll	20150429	LJR	1	Shallow	ACAE	Acropora caespitose	1
S2-A North Atoll	20150429	LJR	1	Shallow	ACAE	Acropora caespitose	1
S2-A North Atoll	20150429	LJR	1	Shallow	ACAE	Acropora caespitose	1
S2-A North Atoll	20150429	LJR	1	Shallow	ACAE	Acropora caespitose	1
S2-A North Atoll	20150429	LJR	1	Shallow	ACAE	Acropora caespitose	1
S2-A North Atoll	20150429	LJR	1	Shallow	ACAE	Acropora caespitose	1
S2-A North Atoll	20150429	LJR	1	Shallow	ACAE	Acropora caespitose	1
S2-A North Atoll	20150429	LJR	1	Shallow	ACAE	Acropora caespitose	1
S2-A North Atoll	20150429	LJR	1	Shallow	ACAE	Acropora caespitose	1
S2-A North Atoll	20150429	LJR	1	Shallow	ACAE	Acropora caespitose	1
S2-A North Atoll	20150429	LJR	1	Shallow	ACAE	Acropora caespitose	1
S2-A North Atoll	20150429	LJR	1	Shallow	ACAE	Acropora caespitose	1
S2-A North Atoll	20150429	LJR	1	Shallow	ACAE	Acropora caespitose	1
S2-A North Atoll	20150429	LJR	1	Shallow	ACAE	Acropora caespitose	1
S2-A North Atoll	20150429	LJR	1	Shallow	ACAE	Acropora caespitose	1
S2-A North Atoll	20150429	LJR	1	Shallow	ACAE	Acropora caespitose	1
S2-A North Atoll	20150429	LJR	1	Shallow	ACAE	Acropora caespitose	1
S2-A North Atoll	20150429	LJR	1	Shallow	ACAE	Acropora caespitose	1
S2-A North Atoll	20150429	LJR	1	Shallow	ACAE	Acropora caespitose	1
S2-A North Atoll	20150429	LJR	1	Shallow	ACAE	Acropora caespitose	1
S2-A North Atoll	20150429	LJR	1	Shallow	ACAE	Acropora caespitose	1
S2-A North Atoll	20150429	LJR	1	Shallow	ACAE	Acropora caespitose	1
S2-A North Atoll	20150429	LJR	1	Shallow	ACAE	Acropora caespitose	1
S2-A North Atoll	20150429	LJR	1	Shallow	ACAE	Acropora caespitose	1
S2-A North Atoll	20150429	LJR	1	Shallow	ACAE	Acropora caespitose	1
S2-A North Atoll	20150429	LJR	1	Shallow	ACAE	Acropora caespitose	1
S2-A North Atoll	20150429	LJR	1	Shallow	ACAE	Acropora caespitose	1
S2-A North Atoll	20150429	LJR	1	Shallow	ACAE	Acropora caespitose	1
S2-A North Atoll	20150429	LJR	1	Shallow	ACAE	Acropora caespitose	1
S2-A North Atoll	20150429	LJR	1	Shallow	ACAE	Acropora caespitose	1
S2-A North Atoll	20150429	LJR	1	Shallow	ACAE	Acropora caespitose	1
S2-A North Atoll	20150429	LJR	1	Shallow	ACAE	Acropora caespitose	1
S2-A North Atoll	20150429	LJR	1	Shallow	ACAE	Acropora caespitose	1
S2-A North Atoll	20150429	LJR	1	Shallow	ACAE	Acropora caespitose	1
S2-A North Atoll	20150429	LJR	1	Shallow	ACAE	Acropora caespitose	1
S2-A North Atoll	20150429	LJR	1	Shallow	ACAE	Acropora caespitose	1
S2-A North Atoll	20150429	LJR	1	Shallow	ACAE	Acropora caespitose	1
S2-A North Atoll	20150429	LJR	1	Shallow	ACAE	Acropora caespitose	1
S2-A North Atoll	20150429	LJR	1	Shallow	ACAE	Acropora caespitose	1
S2-A North Atoll	20150429	LJR	1	Shallow	ACAE	Acropora caespitose	1
S2-A North Atoll	20150429	LJR	1	Shallow	ACAE	Acropora caespitose	1
S2-A North Atoll	20150429	LJR	1	Shallow	ACAE	Acropora caespitose	1
S2-A North Atoll	20150429	LJR	1	Shallow	ACAE	Acropora caespitose	1
S2-A North Atoll	20150429	LJR	1	Shallow	ACAE	Acropora caespitose	1
S2-A North Atoll	20150429	LJR	1	Shallow	ACAE	Acropora caespitose	1
S2-A North Atoll	20150429	LJR	1	Shallow	ACAE	Acropora caespitose	1
S2-A North Atoll	20150429	LJR	1	Shallow	ACAE	Acropora caespitose	1
S2-A North Atoll	20150429	LJR	1	Shallow	ACAE	Acropora caespitose	1
S2-A North Atoll	20150429	LJR	1	Shallow	ACAE	Acropora caespitose	1
S2-A North Atoll	20150429	LJR	1	Shallow	ACAE	Acropora caespitose	1
S2-A North Atoll	20150429	LJR	1	Shallow	ACAE	Acropora caespitose	1
S2-A North Atoll	20150429	LJR	1	Shallow	ACAE	Acropora caespitose	1
S2-A North Atoll	20150429	LJR	1	Shallow	ACAE	Acropora caespitose	1
S2-A North Atoll	20150429	LJR	1	Shallow	ACAE	Acropora caespitose	1
S2-A North Atoll	20150429	LJR	1	Shallow	ACAE	Acropora caespitose	1
S2-A North Atoll	20150429	LJR	1	Shallow	ACAE	Acropora caespitose	1
S2-A North Atoll	20150429	LJR	1	Shallow	ACAE	Acropora caespitose	1
S2-A North Atoll	20150429	LJR	1	Shallow	ACAE	Acropora caespitose	1
S2-A North Atoll	20150429	LJR	1	Shallow	ACAE	Acropora caespitose	1
S2-A North Atoll	20150429	LJR	1	Shallow	ACAE	Acropora caespitose	1
S2-A North Atoll	20150429	LJR	1	Shallow	ACAE	Acropora caespitose	1
S2-A North Atoll	20150429	LJR	1	Shallow	ACAE	Acropora caespitose	1
S2-A North Atoll	20150429	LJR	1	Shallow	ACAE	Acropora caespitose	1
S2-A North Atoll	20150429	LJR	1	Shallow	ACAE	Acropora caespitose	1
S2-A North Atoll	20150429	LJR	1	Shallow	ACAE	Acropora caespitose	1
S2-A North Atoll	20150429	LJR	1	Shallow	ACAE	Acropora caespitose	1
S2-A North Atoll	20150429	LJR	1	Shallow	ACAE	Acropora caespitose	1
S2-A North Atoll	20150429	LJR	1	Shallow	ACAE	Acropora caespitose	1
S2-A North Atoll	20150429	LJR	1	Shallow	ACAE	Acropora caespitose	1
S2-A North Atoll	20150429	LJR	1	Shallow	ACAE	Acropora caespitose	1
S2-A North Atoll	20150429	LJR	1	Shallow	ACAE	Acropora caespitose	1
S2-A North Atoll	20150429	LJR	1	Shallow	ACAE	Acropora caespitose	1
S2-A North Atoll	20150429	LJR	1	Shallow	ACAE	Acropora caespitose	1
S2-A North Atoll	20150429	LJR	1	Shallow	ACAE	Acropora caespitose	1
S2-A North Atoll	20150429	LJR	1	Shallow	ACAE	Acropora caespitose	1
S2-A North Atoll	20150429	LJR	1	Shallow	ACAE	Acropora caespitose	1
S2-A North Atoll	20150429	LJR	1	Shallow	ACAE	Acropora caespitose	1
S2-A North Atoll	20150429	LJR	1	Shallow	ACAE	Acropora caespitose	1
S2-A North Atoll	20150429	LJR	1	Shallow	ACAE	Acropora caespitose	1
S2-A North Atoll	20150429	LJR	1	Shallow	ACAE	Acropora caespitose	1
S2-A North Atoll	20150429	LJR	1	Shallow	ACAE	Acropora caespitose	1
S2-A North Atoll	20150429	LJR	1	Shallow	ACAE	Acropora caespitose	1
S2-A North Atoll	20150429	LJR	1	Shallow	ACAE	Acropora caespitose	1
S2-A North Atoll	20150429	LJR	1	Shallow	ACAE	Acropora caespitose	1
S2-A North Atoll	20150429	LJR	1	Shallow	ACAE	Acropora caespitose	1
S2-A North Atoll	20150429	LJR	1	Shallow	ACAE	Acropora caespitose	1
S2-A North Atoll	20150429	LJR	1	Shallow	ACAE	Acropora caespitose	1
S2-A North Atoll	20150429	LJR	1	Shallow	ACAE	Acropora caespitose	1
S2-A North Atoll	20150429	LJR	1	Shallow	ACAE	Acropora caespitose	1
S2-A North Atoll	20150429	LJR	1	Shallow	ACAE	Acropora caespitose	1
S2-A North Atoll	20150429	LJR	1	Shallow	ACAE	Acropora caespitose	1
S2-A North Atoll	20150429	LJR	1	Shallow	ACAE	Acropora caespitose	1
S2-A North Atoll	20150429	LJR	1	Shallow	ACAE	Acropora caespitose	1
S2-A North Atoll	20150429	LJR	1	Shallow	ACAE	Acropora caespitose	1
S2-A North Atoll	20150429	LJR	1	Shallow	ACAE	Acropora caespitose	1
S2-A North Atoll	20150429	LJR	1	Shallow	ACAE	Acropora caespitose	1
S2-A North Atoll	20150429	LJR	1	Shallow	ACAE	Acropora caespitose	1
S2-A North Atoll	20150429	LJR	1	Shallow	ACAE	Acropora caespitose	1
S2-A North Atoll	20150429	LJR	1	Shallow	ACAE	Acropora caespitose	1
S2-A North Atoll	20150429	LJR	1	Shallow	ACAE	Acropora caespitose	1
S2-A North Atoll	20150429	LJR	1	Shallow	ACAE	Acropora caespitose	1
S2-A North Atoll	20150429	LJR	1	Shallow	ACAE	Acropora caespitose	1
S2-A North Atoll	20150429	LJR	1	Shallow	ACAE	Acropora caespitose	1
S2-A North Atoll	20150429	LJR	1	Shallow	ACAE	Acropora caespitose	1
S2-A North Atoll	20150429	LJR	1	Shallow	ACAE	Acropora caespitose	1
S2-A North Atoll	20150429	LJR	1	Shallow	ACAE	Acropora caespitose	1
S2-A North Atoll	20150429	LJR	1	Shallow	ACAE	Acropora caespitose	1
S2-A North Atoll	20150429	LJR	1	Shallow	ACAE	Acropora caespitose	1
S2-A North Atoll	20150429	LJR	1	Shallow	ACAE	Acropora caespitose	1
S2-A North Atoll	20150429	LJR	1	Shallow	ACAE	Acropora caespitose	1
S2-A North Atoll	20150429	LJR	1	Shallow	ACAE	Acropora caespitose	1
S2-A North Atoll	20150429	LJR	1	Shallow	ACAE	Acropora caespitose	1
S2-A North Atoll	20150429	LJR	1	Shallow	ACAE	Acropora caespitose	1
S2-A North Atoll	20150429	LJR	1	Shallow	ACAE	Acropora caespitose	1
S2-A North Atoll	20150429	LJR	1	Shallow	ACAE	Acropora caespitose	1
S2-A North Atoll	20150429	LJR	1	Shallow	ACAE	Acropora caespitose	1
S2-A North Atoll	20150429	LJR	1	Shallow	ACAE	Acropora caespitose	1
S2-A North Atoll	20150429	LJR	1	Shallow	ACAE	Acropora caespitose	1
S2-A North Atoll	20150429	LJR	1	Shallow	ACAE	Acropora caespitose	1
S2-A North Atoll	20150429	LJR	1	Shallow	ACAE	Acropora caespitose	1
S2-A North Atoll	20150429	LJR	1	Shallow	ACAE	Acropora caespitose	1
S2-A North Atoll	20150429	LJR	1	Shallow	ACAE	Acropora caespitose	1
S2-A North Atoll	20150429	LJR	1	Shallow	ACAE	Acropora caespitose	1
S2-A North Atoll	20150429	LJR	1	Shallow	ACAE	Acropora caespitose	1
S2-A North Atoll	20150429	LJR	1	Shallow	ACAE	Acropora caespitose	1
S2-A North Atoll	20150429	LJR	1	Shallow	ACAE	Acropora caespitose	1
S2-A North Atoll	20150429	LJR	1	Shallow	ACAE	Acropora caespitose	1
S2-A North Atoll	20150429	LJR	1	Shallow	ACAE	Acropora caespitose	1
S2-A North Atoll	20150429	LJR	1	Shallow	ACAE	Acropora caespitose	1
S2-A North Atoll	20150429	LJR	1	Shallow	ACAE	Acropora caespitose	1
S2-A North Atoll	20150429	LJR	1	Shallow	ACAE	Acropora caespitose	1
S2-A North Atoll	20150429	LJR	1	Shallow	ACAE	Acropora caespitose	1
S2-A North Atoll	20150429	LJR	1	Shallow	ACAE	Acropora caespitose	1
S2-A North Atoll	20150429	LJR	1	Shallow	ACAE	Acropora caespitose	1
S2-A North Atoll	20150429	LJR	1	Shallow	ACAE	Acropora caespitose	1
S2-A North Atoll	20150429	LJR	1	Shallow	ACAE	Acropora caespitose	1
S2-A North Atoll	20150429	LJR	1	Shallow	ACAE	Acropora caespitose	1
S2-A North Atoll	20150429	LJR	1	Shallow	ACAE	Acropora caespitose	1
S2-A North Atoll	20150429	LJR	1	Shallow	ACAE	Acropora caespitose	1
S2-A North Atoll	20150429	LJR	1	Shallow	ACAE	Acropora caespitose	1
S2-A North Atoll	20150429	LJR	1	Shallow	ACAE	Acropora caespitose	1
S2-A North Atoll	20150429	LJR	1	Shallow	ACAE	Acropora caespitose	1
S2-A North Atoll	20150429	LJR	1	Shallow	ACAE	Acropora caespitose	1
S2-A North Atoll	20150429	LJR	1	Shallow	ACAE	Acropora caespitose	1
S2-A North Atoll	20150429	LJR	1	Shallow	ACAE	Acropora caespitose	1
S2-A North Atoll	20150429	LJR	1	Shallow	ACAE	Acropora caespitose	1
S2-A North Atoll	20150429	LJR	1	Shallow	ACAE	Acropora caespitose	1
S2-A North Atoll	20150429	LJR	1	Shallow	ACAE	Acropora caespitose	1
S2-A North Atoll	20150429	LJR	1	Shallow	ACAE	Acropora caespitose	1
S2-A North Atoll	20150429	LJR	1	Shallow	ACAE	Acropora caespitose	1
S2-A North Atoll	20150429	LJR	1	Shallow	ACAE	Acropora caespitose	1
S2-A North Atoll	20150429	LJR	1	Shallow	ACAE	Acropora caespitose	1
S2-A North Atoll	20150429	LJR	1	Shallow	ACAE	Acropora caespitose	1
S2-A North Atoll	20150429	LJR	1	Shallow	ACAE	Acropora caespitose	1
S2-A North Atoll	20150429	LJR	1	Shallow	ACAE	Acropora caespitose	1
S2-A North Atoll	20150429	LJR	1	Shallow	ACAE	Acropora caespitose	2								1
S2-A North Atoll	20150429	LJR	1	Shallow	ACAE	Acropora caespitose	2								1
S2-A North Atoll	20150429	LJR	1	Shallow	ACAE	Acropora caespitose	2
S2-A North Atoll	20150429	LJR	1	Shallow	ACAE	Acropora caespitose	2
S2-A North Atoll	20150429	LJR	1	Shallow	ACAE	Acropora caespitose	2
S2-A North Atoll	20150429	LJR	1	Shallow	ACAE	Acropora caespitose	2
S2-A North Atoll	20150429	LJR	1	Shallow	ACAE	Acropora caespitose	2
S2-A North Atoll	20150429	LJR	1	Shallow	ACAE	Acropora caespitose	2
S2-A North Atoll	20150429	LJR	1	Shallow	ACAE	Acropora caespitose	2
S2-A North Atoll	20150429	LJR	1	Shallow	ACAE	Acropora caespitose	2
S2-A North Atoll	20150429	LJR	1	Shallow	ACAE	Acropora caespitose	2
S2-A North Atoll	20150429	LJR	1	Shallow	ACAE	Acropora caespitose	2
S2-A North Atoll	20150429	LJR	1	Shallow	ACAE	Acropora caespitose	2
S2-A North Atoll	20150429	LJR	1	Shallow	ACAE	Acropora caespitose	2
S2-A North Atoll	20150429	LJR	1	Shallow	ACAE	Acropora caespitose	2
S2-A North Atoll	20150429	LJR	1	Shallow	ACAE	Acropora caespitose	2
S2-A North Atoll	20150429	LJR	1	Shallow	ACAE	Acropora caespitose	2
S2-A North Atoll	20150429	LJR	1	Shallow	ACAE	Acropora caespitose	2
S2-A North Atoll	20150429	LJR	1	Shallow	ACAE	Acropora caespitose	2
S2-A North Atoll	20150429	LJR	1	Shallow	ACAE	Acropora caespitose	2
S2-A North Atoll	20150429	LJR	1	Shallow	ACAE	Acropora caespitose	2
S2-A North Atoll	20150429	LJR	1	Shallow	ACAE	Acropora caespitose	2
S2-A North Atoll	20150429	LJR	1	Shallow	ACAE	Acropora caespitose	2
S2-A North Atoll	20150429	LJR	1	Shallow	ACAE	Acropora caespitose	2
S2-A North Atoll	20150429	LJR	1	Shallow	ACAE	Acropora caespitose	2
S2-A North Atoll	20150429	LJR	1	Shallow	ACAE	Acropora caespitose	2
S2-A North Atoll	20150429	LJR	1	Shallow	ACAE	Acropora caespitose	2
S2-A North Atoll	20150429	LJR	1	Shallow	ACAE	Acropora caespitose	2
S2-A North Atoll	20150429	LJR	1	Shallow	ACAE	Acropora caespitose	2
S2-A North Atoll	20150429	LJR	1	Shallow	ACAE	Acropora caespitose	2
S2-A North Atoll	20150429	LJR	1	Shallow	ACAE	Acropora caespitose	2
S2-A North Atoll	20150429	LJR	1	Shallow	ACAE	Acropora caespitose	2
S2-A North Atoll	20150429	LJR	1	Shallow	ACAE	Acropora caespitose	2
S2-A North Atoll	20150429	LJR	1	Shallow	ACAE	Acropora caespitose	2
S2-A North Atoll	20150429	LJR	1	Shallow	ACAE	Acropora caespitose	2
S2-A North Atoll	20150429	LJR	1	Shallow	ACAE	Acropora caespitose	2
[truncated: 2,434 more rows]
